# Supplementary material for: Breast cancer colonization by Malassezia globosa accelerates tumor growth
Source: mBio. 2024 Sep 5;15(10):e01993-24. doi: 10.1128/mbio.01993-24 (PMC11481877; doi:10.1128/mbio.01993-24)
Supplement: Table S1 — Results of the differential gene expression analysis performed. [file mbio.01993-24-s0007.xlsx]

## Sheet: Sheet1
Supplementary Table 1
Results of the differential gene expression analysis performed
Gene ID	Gene Symbol	log2 (Mglobosa / VEH)	Pvalue(Mglobosa / VEH)	Qvalue (Mglobosa / VEH)
11501	Adam8	-1.28261	1.03e-08	5.94e-05
11568	Aebp1	-0.739499	1.31e-06	0.00283582
11752	Anxa8	-1.43979	1.61e-05	0.00965752
12258	Serping1	-0.890557	4.33e-08	0.000188
12457	Noct	-0.816686	0.000138	0.0405187
13610	S1pr3	-1.2707	1.96e-05	0.0102938
14115	Fbln2	-0.924328	2.14e-05	0.0106178
15117	Has2	-0.715209	8.86e-05	0.0301598
15368	Hmox1	-2.0211	1.85e-05	0.0100509
16153	Il10	-2.80168	0.000126	0.0389863
16161	Il12rb1	-0.772043	2.15e-06	0.00312331
16174	Il18rap	-1.37384	2.12e-06	0.00312331
16398	Itga2	-0.630694	1.14e-05	0.00826301
16774	Lama3	-1.05505	1.1e-05	0.00826301
16780	Lamb3	-1.13042	2.1e-06	0.00312331
16782	Lamc2	-0.735913	9.6e-05	0.0320566
17067	Ly6c1	-0.849927	1.8e-05	0.0100509
17110	Lyz1	1.28856	6.06e-06	0.00571815
17319	Mif	-0.441614	0.000109	0.0348934
17381	Mmp12	-2.35504	0.000136	0.0405187
17395	Mmp9	-0.969831	7.93e-06	0.00644544
17829	Muc1	-1.90133	4.6e-05	0.0194677
18158	Nppb	-2.55563	6.29e-06	0.00571815
18187	Nrp2	-0.7395	1.21e-05	0.00838145
18787	Serpine1	-1.20748	6.55e-06	0.00571815
19073	Srgn	-1.09281	2.55e-05	0.011946
19695	Reg3g	-3.65729	6.92e-09	5.94e-05
20312	Cx3cl1	-0.556421	2.06e-05	0.0104935
20343	Sell	-1.7997	5.53e-05	0.0223188
20377	Sfrp1	-0.627181	7.58e-05	0.0268436
20698	Sphk1	0.380882	0.000159	0.0445593
21929	Tnfaip3	-0.546476	1.72e-05	0.0099353
22271	Upp1	-1.12806	8.17e-06	0.00644544
29815	Bcar3	-0.600158	0.000132	0.0402644
50909	C1ra	-0.590263	8.35e-05	0.0290005
56047	Msln	-0.515113	0.000154	0.0436928
56744	Pf4	-1.80881	2.48e-06	0.0033092
57875	Angptl4	-1.72168	3.2e-06	0.00397356
67606	Fibin	1.61241	7.41e-05	0.0267912
70445	Cd248	-0.834082	3.46e-06	0.00400472
71664	Mettl7b	-2.38721	2.37e-05	0.0114259
71753	Tmprss6	-1.35601	6.59e-06	0.00571815
71939	Apol6	-1.23432	2.16e-06	0.00312331
80891	Fcrls	1.09565	5.68e-07	0.00164443
81799	C1qtnf3	1.73752	1.39e-05	0.00925998
108115	Slco4a1	-1.7391	0.0001	0.032903
108897	Aif1l	-0.960636	1.58e-05	0.00965752
110454	Ly6a	-0.810913	8.04e-09	5.94e-05
171180	Syt12	-1.57471	6.6e-05	0.0249012
207839	Galnt6	-1.15544	3.22e-05	0.0143209
209176	Ido2	-1.73087	2.81e-07	0.000976
214523	Tmprss4	-2.18732	5.79e-05	0.0223405
228543	Rhov	-3.80541	8.87e-07	0.002199
231293	Cwh43	-2.31204	6.84e-05	0.0252558
232889	Pla2g4c	-1.16766	0.00014	0.0406252
242341	Atp6v0d2	-2.49517	5.76e-05	0.0223405
328561	Apol10b	-1.10427	1.51e-05	0.00965752
330122	Cxcl3	-3.63315	4.79e-05	0.0197909
384009	Glipr2	-0.701295	3.14e-05	0.0143204
100043314	Tigit	-1.28747	0.000117	0.0368422
100862072	Gm21451	-8.54169	3.85e-05	0.016687
102635385	Gm32742	-3.90041	5.4e-06	0.00571815
