# Supplementary material for: Breast cancer colonization by Malassezia globosa accelerates tumor growth
Source: mBio. 2024 Sep 5;15(10):e01993-24. doi: 10.1128/mbio.01993-24 (PMC11481877; doi:10.1128/mbio.01993-24)
Supplement: Table S2 — KEGG analysis of breast tumor incubation with M. globosa. [file mbio.01993-24-s0008.xlsx]

## Sheet: Sheet1
Supplementary Table 2
KEGG analysis of breast tumor incubation with M. globosa
KEGG Pathway Term Description	KEGG Pathway Term Level	Rich Ratio	P value	Q value
ECM-receptor interaction	Signaling molecules and interaction	0.0454545	0.000242359	0.00921692
Pathways in cancer	Cancer: overview	0.0129151	0.00237253	0.0291821
IL-17 signaling pathway	Immune system	0.032967	0.00393973	0.041644
Focal adhesion	Cellular community - eukaryotes	0.0199005	0.00519312	0.0491349
African trypanosomiasis	Infectious disease: parasitic	0.0540541	0.00746027	0.0611743
Human papillomavirus infection	Infectious disease: viral	0.0141243	0.00745351	0.0611743
VEGF signaling pathway	Signal transduction	0.0344828	0.0176846	0.13595
Phagosome	Transport and catabolism	0.0171429	0.0233243	0.160127
Chemokine signaling pathway	Immune system	0.0157068	0.0292416	0.179836
PI3K-Akt signaling pathway	Signal transduction	0.0111421	0.0363449	0.20569
Rheumatoid arthritis	Immune disease	0.0232558	0.0367901	0.20569
Fc gamma R-mediated phagocytosis	Immune system	0.0217391	0.04159	0.222416
NF-kappa B signaling pathway	Signal transduction	0.0190476	0.0527422	0.259491
Chagas disease	Infectious disease: parasitic	0.0194175	0.0509625	0.259491
HIF-1 signaling pathway	Signal transduction	0.0175439	0.0610205	0.282293
Staphylococcus aureus infection	Infectious disease: bacterial	0.0173913	0.0619666	0.282293
Phenylalanine metabolism	Amino acid metabolism	0.047619	0.0717591	0.294212
Sphingolipid signaling pathway	Signal transduction	0.016129	0.0707063	0.294212
Platelet activation	Immune system	0.016129	0.0707063	0.294212
alpha-Linolenic acid metabolism	Lipid metabolism	0.0416667	0.0815945	0.313071
Apelin signaling pathway	Signal transduction	0.0145985	0.0839947	0.313071
Asthma	Immune disease	0.0416667	0.0815945	0.313071
Phospholipase D signaling pathway	Signal transduction	0.0134228	0.0968874	0.313609
Vascular smooth muscle contraction	Circulatory system	0.013986	0.0903705	0.313609
Collecting duct acid secretion	Excretory system	0.037037	0.091329	0.313609
Systemic lupus erythematosus	Immune disease	0.0136986	0.0936118	0.313609
Fluid shear stress and atherosclerosis	Cardiovascular disease	0.0136054	0.0947	0.313609
Mucin type O-glycan biosynthesis	Glycan biosynthesis and metabolism	0.03125	0.107332	0.338508
MicroRNAs in cancer	Cancer: overview	0.0123457	0.111453	0.342717
Cell adhesion molecules	Signaling molecules and interaction	0.011976	0.117204	0.346636
JAK-STAT signaling pathway	Signal transduction	0.0119048	0.118363	0.346636
Tyrosine metabolism	Amino acid metabolism	0.025	0.132371	0.355404
Other types of O-glycan biosynthesis	Glycan biosynthesis and metabolism	0.0232558	0.141584	0.355404
Porphyrin metabolism	Metabolism of cofactors and vitamins	0.0232558	0.141584	0.355404
Ferroptosis	Cell growth and death	0.025	0.132371	0.355404
Necroptosis	Cell growth and death	0.0113636	0.127745	0.355404
Intestinal immune network for IgA production	Immune system	0.0238095	0.138523	0.355404
Bladder cancer	Cancer: specific types	0.0243902	0.135452	0.355404
Tryptophan metabolism	Amino acid metabolism	0.0192308	0.168659	0.363808
Ether lipid metabolism	Lipid metabolism	0.0212766	0.153721	0.363808
Linoleic acid metabolism	Lipid metabolism	0.0204082	0.159727	0.363808
Sphingolipid metabolism	Lipid metabolism	0.02	0.162714	0.363808
NOD-like receptor signaling pathway	Immune system	0.00990099	0.159365	0.363808
Mineral absorption	Digestive system	0.0185185	0.174562	0.363808
Cholesterol metabolism	Digestive system	0.0204082	0.159727	0.363808
Vibrio cholerae infection	Infectious disease: bacterial	0.0192308	0.168659	0.363808
Malaria	Infectious disease: parasitic	0.0181818	0.177499	0.363808
Proteoglycans in cancer	Cancer: overview	0.00990099	0.159365	0.363808
Allograft rejection	Immune disease	0.0178571	0.180425	0.363808
Lipid and atherosclerosis	Cardiovascular disease	0.00925926	0.176972	0.363808
Pyrimidine metabolism	Nucleotide metabolism	0.0172414	0.186248	0.369058
Long-term depression	Nervous system	0.0166667	0.19203	0.369058
Legionellosis	Infectious disease: bacterial	0.0166667	0.19203	0.369058
Ovarian steroidogenesis	Endocrine system	0.015873	0.200629	0.379653
Fc epsilon RI signaling pathway	Immune system	0.0151515	0.20914	0.389761
Leishmaniasis	Infectious disease: parasitic	0.0144928	0.217563	0.399407
p53 signaling pathway	Cell growth and death	0.0138889	0.225899	0.40269
Autoimmune thyroid disease	Immune disease	0.0138889	0.225899	0.40269
Synaptic vesicle cycle	Nervous system	0.012987	0.239602	0.415085
Arrhythmogenic right ventricular cardiomyopathy	Cardiovascular disease	0.012987	0.239602	0.415085
Arachidonic acid metabolism	Lipid metabolism	0.0117647	0.26104	0.431955
Drug metabolism - other enzymes	Xenobiotics biodegradation and metabolism	0.0108696	0.279317	0.431955
Endocrine resistance	Drug resistance: antineoplastic	0.0107527	0.281892	0.431955
PPAR signaling pathway	Endocrine system	0.011236	0.271538	0.431955
Hematopoietic cell lineage	Immune system	0.0108696	0.279317	0.431955
Th1 and Th2 cell differentiation	Immune system	0.0114943	0.266307	0.431955
GnRH signaling pathway	Endocrine system	0.0111111	0.27414	0.431955
Salivary secretion	Digestive system	0.0116279	0.263678	0.431955
Hypertrophic cardiomyopathy	Cardiovascular disease	0.010989	0.276733	0.431955
Dilated cardiomyopathy	Cardiovascular disease	0.0106383	0.284458	0.431955
Glycerophospholipid metabolism	Lipid metabolism	0.0103093	0.292104	0.435122
Prostate cancer	Cancer: specific types	0.010101	0.297156	0.435122
Choline metabolism in cancer	Cancer: overview	0.0102041	0.294634	0.435122
AGE-RAGE signaling pathway in diabetic complications	Endocrine and metabolic disease	0.00990099	0.302174	0.437264
Th17 cell differentiation	Immune system	0.00961538	0.309636	0.437762
T cell receptor signaling pathway	Immune system	0.00970874	0.307158	0.437762
C-type lectin receptor signaling pathway	Immune system	0.00892857	0.32916	0.458226
Glutamatergic synapse	Nervous system	0.00884956	0.331562	0.458226
Leukocyte transendothelial migration	Immune system	0.00847458	0.34345	0.469382
Oxidative phosphorylation	Energy metabolism	0.00819672	0.352813	0.476879
FoxO signaling pathway	Signal transduction	0.00763359	0.37341	0.479899
Lysosome	Transport and catabolism	0.00740741	0.382359	0.479899
Serotonergic synapse	Nervous system	0.00763359	0.37341	0.479899
Inflammatory mediator regulation of TRP channels	Sensory system	0.00787402	0.364335	0.479899
Estrogen signaling pathway	Endocrine system	0.00746269	0.380133	0.479899
Relaxin signaling pathway	Endocrine system	0.00775194	0.368888	0.479899
Yersinia infection	Infectious disease: bacterial	0.00746269	0.380133	0.479899
Alcoholic liver disease	Endocrine and metabolic disease	0.00719424	0.391184	0.486017
Measles	Infectious disease: viral	0.00699301	0.399888	0.491862
Biosynthesis of cofactors	Global and overview maps	0.00657895	0.419032	0.507824
Oxytocin signaling pathway	Endocrine system	0.00653595	0.421122	0.507824
Hippo signaling pathway	Signal transduction	0.00636943	0.429411	0.512792
Hepatitis B	Infectious disease: viral	0.00613497	0.441629	0.522311
cGMP-PKG signaling pathway	Signal transduction	0.00578035	0.461432	0.525519
Wnt signaling pathway	Signal transduction	0.00591716	0.453593	0.525519
Influenza A	Infectious disease: viral	0.00595238	0.451617	0.525519
Hepatocellular carcinoma	Cancer: specific types	0.00578035	0.461432	0.525519
Cellular senescence	Cell growth and death	0.00561798	0.471076	0.531582
Diabetic cardiomyopathy	Cardiovascular disease	0.00507614	0.506225	0.566052
Thermogenesis	Environmental adaptation	0.00458716	0.542444	0.578921
Regulation of actin cytoskeleton	Cell motility	0.00454545	0.545756	0.578921
Kaposi sarcoma-associated herpesvirus infection	Infectious disease: viral	0.00458716	0.542444	0.578921
Epstein-Barr virus infection	Infectious disease: viral	0.0044843	0.550681	0.578921
Transcriptional misregulation in cancer	Cancer: overview	0.00462963	0.539109	0.578921
Viral carcinogenesis	Cancer: overview	0.0044843	0.550681	0.578921
Chemical carcinogenesis - reactive oxygen species	Cancer: overview	0.00478469	0.527248	0.578921
Ras signaling pathway	Signal transduction	0.004329	0.563562	0.587442
Calcium signaling pathway	Signal transduction	0.00416667	0.577627	0.596772
Coronavirus disease - COVID-19	Infectious disease: viral	0.00411523	0.582217	0.596772
Human cytomegalovirus infection	Infectious disease: viral	0.004	0.592739	0.602537
MAPK signaling pathway	Signal transduction	0.00340136	0.653244	0.658598
Neuroactive ligand-receptor interaction	Signaling molecules and interaction	0.00265957	0.743623	0.743623
