# Supplementary material for: Breast cancer colonization by Malassezia globosa accelerates tumor growth
Source: mBio. 2024 Sep 5;15(10):e01993-24. doi: 10.1128/mbio.01993-24 (PMC11481877; doi:10.1128/mbio.01993-24)
Supplement: Table S3 — GO analysis of breast tumor incubation with M. globosa. [file mbio.01993-24-s0009.xlsx]

## Sheet: GO_CC 
Supplementary Table 3_1
GOCC analysis of breast tumor incubation with M. globosa
GO_CC Term Description	GO_C Term Level	Rich Ratio	P value	Q value
extracellular region	extracellular region	0.0139824	3.34733e-13	3.78249e-11
extracellular space	extracellular region part	0.0136286	2.12348e-11	1.19977e-09
collagen-containing extracellular matrix	extracellular region	0.0361446	1.38085e-10	5.20119e-09
laminin-5 complex	extracellular region	0.75	8.82446e-08	2.49291e-06
cell surface	cell	0.0143416	9.42388e-06	0.00021298
external side of plasma membrane	cell	0.0150215	0.000351339	0.00661688
secretory granule	cell	0.0254777	0.0010546	0.0170243
basement membrane	extracellular region	0.0247934	0.00501431	0.0495646
laminin-2 complex	extracellular region part	0.5	0.00570212	0.0495646
phagolysosome	cell	0.5	0.00570212	0.0495646
interleukin-12 receptor complex	cell	0.5	0.00570212	0.0495646
interleukin-18 receptor complex	cell	0.5	0.00570212	0.0495646
alpha9-beta1 integrin-vascular cell adhesion molecule-1 complex	cell	0.5	0.00570212	0.0495646
laminin-3 complex	extracellular region	0.25	0.0113723	0.0558725
anchored component of membrane	membrane part	0.0192308	0.0100734	0.0558725
dense core granule membrane	cell	0.25	0.0113723	0.0558725
plasma membrane proton-transporting V-type ATPase complex	cell	0.25	0.0113723	0.0558725
integrin alpha2-beta1 complex	cell	0.333333	0.00854119	0.0558725
chromaffin granule	cell	0.25	0.0113723	0.0558725
perinuclear region of cytoplasm	cell	0.00838323	0.00941723	0.0558725
tertiary granule	cell	0.25	0.0113723	0.0558725
alpha9-beta1 integrin-ADAM8 complex	cell	0.333333	0.00854119	0.0558725
interleukin-23 receptor complex	cell	0.333333	0.00854119	0.0558725
plasma membrane	cell	0.00431034	0.0127197	0.0598885
mast cell granule	cell part	0.166667	0.0170106	0.0768881
focal adhesion	cell junction	0.0150754	0.0192697	0.0799797
rough endoplasmic reticulum lumen	cell	0.142857	0.019818	0.0799797
postsynaptic specialization, intracellular component	cell part	0.142857	0.019818	0.0799797
collagen trimer	protein-containing complex	0.0229885	0.0256703	0.0906483
symbiont-containing vacuole membrane	extracellular region part	0.111111	0.025409	0.0906483
laminin complex	protein-containing complex	0.111111	0.025409	0.0906483
blood microparticle	extracellular region	0.111111	0.025409	0.0906483
hemidesmosome	cell junction	0.1	0.0281927	0.0936993
proton-transporting V-type ATPase, V0 domain	membrane	0.1	0.0281927	0.0936993
membrane	membrane	0.00371873	0.0301851	0.0947891
extracellular exosome	extracellular region	0.0210526	0.0301983	0.0947891
Golgi cis cisterna	cell	0.0833333	0.0337368	0.103034
zymogen granule	cell	0.0769231	0.0364971	0.108531
specific granule	cell	0.0666667	0.0419946	0.121677
vacuolar proton-transporting V-type ATPase complex	cell	0.0625	0.0447317	0.126367
trans-Golgi network transport vesicle	cell	0.0526316	0.0528972	0.139009
extracellular matrix	extracellular region	0.0102041	0.0517293	0.139009
platelet alpha granule	cell	0.0526316	0.0528972	0.139009
basal part of cell	cell	0.0454545	0.060994	0.156644
integral component of plasma membrane	cell	0.00538876	0.0756819	0.190046
integrin complex	cell part	0.0344828	0.0796228	0.191434
exocytic vesicle	cell	0.0344828	0.0796228	0.191434
very-low-density lipoprotein particle	extracellular region	0.0333333	0.0822543	0.19364
podosome	cell	0.030303	0.0901043	0.207791
high-density lipoprotein particle	extracellular region	0.0285714	0.0953009	0.21538
cell cortex	cell part	0.0104712	0.103362	0.220376
synaptic vesicle	cell	0.0106952	0.0997711	0.220376
presynapse	cell	0.010582	0.101562	0.220376
Golgi stack	cell	0.025641	0.105607	0.220992
endosome membrane	cell part	0.00917431	0.128471	0.254688
protein-containing complex	protein-containing complex	0.00535332	0.127301	0.254688
plasma membrane raft	cell	0.0212766	0.125873	0.254688
hippocampal mossy fiber to CA3 synapse	synapse	0.02	0.133356	0.259815
endocytic vesicle	cell part	0.0149254	0.174586	0.334377
clathrin-coated pit	cell	0.0144928	0.179308	0.337697
axon	cell part	0.00564972	0.193387	0.358241
Golgi membrane	organelle part	0.00555556	0.199951	0.364426
transport vesicle	cell	0.0125	0.204808	0.367353
integral component of postsynaptic membrane	cell	0.0116279	0.218387	0.385589
P-body	cell	0.0108696	0.231737	0.394471
actin filament	cell part	0.0106383	0.236138	0.394471
caveola	cell	0.010101	0.24703	0.394471
microvillus	cell	0.0108696	0.231737	0.394471
synaptic vesicle membrane	cell	0.0105263	0.238329	0.394471
ruffle membrane	cell	0.01	0.249191	0.394471
axon terminus	cell	0.00990099	0.251345	0.394471
synapse	synapse	0.00451977	0.245702	0.394471
lipid droplet	cell part	0.00943396	0.262024	0.405599
endoplasmic reticulum lumen	cell	0.00869565	0.280871	0.426289
Schaffer collateral - CA1 synapse	synapse	0.00862069	0.282935	0.426289
cytoplasm	cell	0.00318825	0.298011	0.443095
late endosome membrane	cell	0.00763359	0.313215	0.45376
cell body	cell part	0.00775194	0.309251	0.45376
endosome	cell	0.00416089	0.33942	0.485499
apical plasma membrane	cell	0.0046729	0.346232	0.489053
intracellular	cell part	0.00662252	0.35164	0.490559
lysosome	cell	0.004329	0.381327	0.500425
Golgi apparatus	cell part	0.00352361	0.381469	0.500425
adherens junction	cell junction	0.0060241	0.379064	0.500425
integral component of membrane	membrane	0.00309461	0.37207	0.500425
early endosome membrane	cell	0.00584795	0.387949	0.500425
mitochondrial membrane	cell	0.00581395	0.389711	0.500425
vesicle	organelle	0.00584795	0.387949	0.500425
postsynapse	cell	0.00546448	0.408768	0.518997
myelin sheath	cell	0.00505051	0.433814	0.544677
nuclear envelope	cell	0.00485437	0.446742	0.55153
glutamatergic synapse	synapse	0.00377358	0.449033	0.55153
spindle	cell	0.00446429	0.474779	0.570745
receptor complex	protein-containing complex	0.00446429	0.474779	0.570745
neuron projection	cell part	0.0034662	0.493428	0.58692
lysosomal membrane	cell	0.00393701	0.518435	0.598114
actin cytoskeleton	cell	0.00393701	0.518435	0.598114
cell junction	cell junction	0.0031348	0.518719	0.598114
neuronal cell body	cell	0.0030581	0.561238	0.640605
early endosome	cell	0.003125	0.602307	0.680607
intracellular membrane-bounded organelle	cell part	0.00259291	0.649141	0.726266
chromatin	cell	0.00268097	0.659109	0.726797
cell projection	cell part	0.00254237	0.662478	0.726797
endoplasmic reticulum	cell part	0.00242571	0.703097	0.763942
cytoplasmic vesicle	cell	0.0022779	0.721183	0.776131
endoplasmic reticulum membrane	organelle part	0.00206398	0.770936	0.821847
cytoskeleton	cell	0.00144718	0.912246	0.9634
nucleolus	cell	0.00110375	0.929272	0.972294
cytosol	cell	0.00170441	0.963348	0.9987
cellular_component	cellular_component	0.000412031	0.999378	0.999378
nucleus	cell part	0.00173065	0.987785	0.999378
nucleoplasm	cell part	0.000881057	0.998091	0.999378
mitochondrion	cell	0.000539374	0.996129	0.999378

## Sheet: GO_MF
Supplementary Table 3_2
GOMF analysis of breast tumor incubation with M. globosa
GO_MF Term Description	GO_F Term Level	Rich Ratio	P value	Q value
integrin binding	binding	0.0344828	6.79334e-05	0.00570765
calcium ion binding	binding	0.0135685	5.29567e-05	0.00570765
collagen binding	binding	0.0487805	0.000100134	0.00570765
sphingosine-1-phosphate receptor activity	molecular transducer activity	0.25	0.000236115	0.0100939
chemokine activity	molecular function regulator	0.0652174	0.000336863	0.0115207
cytokine activity	binding	0.0208333	0.000701241	0.0133236
extracellular matrix structural constituent	structural molecule activity	0.0325203	0.000475115	0.0133236
calcium-dependent phospholipid binding	binding	0.0517241	0.00066777	0.0133236
CXCR chemokine receptor binding	binding	0.166667	0.000552351	0.0133236
acetylcholine receptor inhibitor activity	molecular function regulator	0.133333	0.000873756	0.0149412
peptidase activity	catalytic activity	0.0125673	0.00121161	0.0172655
oligosaccharide binding	binding	0.117647	0.00112744	0.0172655
protease binding	binding	0.0245399	0.00135912	0.0178777
signaling receptor binding	binding	0.013986	0.00161363	0.0196965
acetylcholine receptor binding	binding	0.0952381	0.00172777	0.0196965
heparin binding	binding	0.0222222	0.00195445	0.0208882
interleukin-10 receptor binding	binding	1	0.00294507	0.0228913
interleukin-12 receptor activity	molecular transducer activity	1	0.00294507	0.0228913
thiol S-methyltransferase activity	catalytic activity	1	0.00294507	0.0228913
NADP phosphatase activity	catalytic activity	1	0.00294507	0.0228913
CXCR1 chemokine receptor binding	binding	1	0.00294507	0.0228913
NADPH phosphatase activity	catalytic activity	1	0.00294507	0.0228913
serine-type endopeptidase activity	catalytic activity	0.0189573	0.00346654	0.0257729
dopachrome isomerase activity	catalytic activity	0.5	0.00588162	0.0279377
heme oxygenase (decyclizing) activity	catalytic activity	0.5	0.00588162	0.0279377
uridine phosphorylase activity	catalytic activity	0.5	0.00588162	0.0279377
sphinganine kinase activity	catalytic activity	0.5	0.00588162	0.0279377
thymidine phosphorylase activity	catalytic activity	0.5	0.00588162	0.0279377
carbohydrate binding	binding	0.0173913	0.00470723	0.0279377
indoleamine 2,3-dioxygenase activity	catalytic activity	0.5	0.00588162	0.0279377
interleukin-18 receptor activity	molecular transducer activity	0.5	0.00588162	0.0279377
interleukin-23 receptor activity	molecular transducer activity	0.5	0.00588162	0.0279377
identical protein binding	binding	0.00639449	0.00551145	0.0279377
deoxyuridine phosphorylase activity	catalytic activity	0.5	0.00588162	0.0279377
phenylpyruvate tautomerase activity	catalytic activity	0.5	0.00588162	0.0279377
extracellular matrix binding	binding	0.0571429	0.0047675	0.0279377
metalloendopeptidase activity	catalytic activity	0.023622	0.00624963	0.0288834
chemoattractant activity	molecular function regulator	0.0487805	0.0064964	0.0292338
tryptophan 2,3-dioxygenase activity	catalytic activity	0.333333	0.00880966	0.0350727
scavenger receptor activity	cargo receptor activity	0.0416667	0.00881944	0.0350727
D-erythro-sphingosine kinase activity	catalytic activity	0.333333	0.00880966	0.0350727
CX3C chemokine receptor binding	binding	0.333333	0.00880966	0.0350727
interleukin-23 binding	binding	0.333333	0.00880966	0.0350727
hydrolase activity	catalytic activity	0.00635471	0.0114067	0.0426744
collagen receptor activity	molecular transducer activity	0.25	0.0117292	0.0426744
CXCR3 chemokine receptor binding	binding	0.25	0.0117292	0.0426744
hyaluronan synthase activity	catalytic activity	0.25	0.0117292	0.0426744
interleukin-12 receptor binding	binding	0.2	0.0146403	0.0510917
collagen binding involved in cell-matrix adhesion	binding	0.2	0.0146403	0.0510917
interleukin-1 receptor activity	molecular transducer activity	0.166667	0.017543	0.0545428
vascular endothelial growth factor-activated receptor activity	catalytic activity	0.166667	0.017543	0.0545428
serine-type peptidase activity	catalytic activity	0.0165746	0.0162969	0.0545428
metallopeptidase activity	catalytic activity	0.0162162	0.0172649	0.0545428
hormone receptor binding	binding	0.166667	0.017543	0.0545428
extracellular matrix protein binding	binding	0.166667	0.017543	0.0545428
lipid kinase activity	catalytic activity	0.142857	0.0204373	0.0582462
complement binding	binding	0.142857	0.0204373	0.0582462
phospholipase D activity	catalytic activity	0.142857	0.0204373	0.0582462
thyroid hormone transmembrane transporter activity	transporter activity	0.142857	0.0204373	0.0582462
glycolipid binding	binding	0.142857	0.0204373	0.0582462
cell adhesion molecule binding	binding	0.025	0.0232674	0.0652251
transferase activity, transferring pentosyl groups	catalytic activity	0.111111	0.0262006	0.0722631
lysozyme activity	catalytic activity	0.1	0.0290698	0.0776709
Lys63-specific deubiquitinase activity	catalytic activity	0.1	0.0290698	0.0776709
transferase activity, transferring glycosyl groups	catalytic activity	0.012987	0.0306814	0.0807158
calcium-independent phospholipase A2 activity	catalytic activity	0.0909091	0.0319307	0.0814947
phosphatidyl phospholipase B activity	catalytic activity	0.0909091	0.0319307	0.0814947
semaphorin receptor activity	molecular transducer activity	0.0769231	0.0376276	0.0946223
catalytic activity	catalytic activity	0.00917431	0.0394636	0.0974547
poly(A)-specific ribonuclease activity	catalytic activity	0.0714286	0.0404636	0.0974547
calcium-dependent phospholipase A2 activity	catalytic activity	0.0714286	0.0404636	0.0974547
S-adenosylmethionine-dependent methyltransferase activity	catalytic activity	0.0625	0.0461111	0.109514
NAD+ kinase activity	catalytic activity	0.0588235	0.0489226	0.1146
peptidoglycan binding	binding	0.0555556	0.051726	0.116383
NAD(P)+ nucleosidase activity	catalytic activity	0.0555556	0.051726	0.116383
NAD+ nucleotidase, cyclic ADP-ribose generating	catalytic activity	0.0555556	0.051726	0.116383
polypeptide N-acetylgalactosaminyltransferase activity	catalytic activity	0.0526316	0.0545212	0.119998
kinase binding	binding	0.015625	0.0547361	0.119998
serine-type endopeptidase inhibitor activity	molecular function regulator	0.0151515	0.0577953	0.125101
core promoter sequence-specific DNA binding	binding	0.047619	0.0600873	0.125304
acetyltransferase activity	catalytic activity	0.047619	0.0600873	0.125304
peptidase inhibitor activity	molecular function regulator	0.0149254	0.059347	0.125304
chemokine receptor activity	molecular transducer activity	0.0454545	0.0628583	0.126456
O-acyltransferase activity	catalytic activity	0.0454545	0.0628583	0.126456
proton-transporting ATPase activity, rotational mechanism	transporter activity	0.0454545	0.0628583	0.126456
organic anion transmembrane transporter activity	transporter activity	0.0434783	0.0656212	0.12898
sodium-independent organic anion transmembrane transporter activity	transporter activity	0.0434783	0.0656212	0.12898
lysophospholipase activity	catalytic activity	0.0416667	0.0683761	0.131374
K63-linked polyubiquitin modification-dependent protein binding	binding	0.0416667	0.0683761	0.131374
3'-5'-exoribonuclease activity	catalytic activity	0.0384615	0.073862	0.132297
metallocarboxypeptidase activity	catalytic activity	0.037037	0.0765931	0.132297
zinc ion binding	binding	0.00650195	0.0755723	0.132297
lipid binding	binding	0.00903614	0.0744642	0.132297
C-C chemokine receptor activity	molecular transducer activity	0.04	0.0711231	0.132297
C-C chemokine binding	binding	0.0384615	0.073862	0.132297
signaling adaptor activity	binding	0.037037	0.0765931	0.132297
CCR chemokine receptor binding	binding	0.0384615	0.073862	0.132297
phospholipase A2 activity (consuming 1,2-dipalmitoylphosphatidylcholine)	catalytic activity	0.0384615	0.073862	0.132297
phospholipase A2 activity consuming 1,2-dioleoylphosphatidylethanolamine)	catalytic activity	0.0384615	0.073862	0.132297
laminin binding	binding	0.0357143	0.0793162	0.135631
proton transmembrane transporter activity	transporter activity	0.0344828	0.0820314	0.137523
Wnt-protein binding	binding	0.0344828	0.0820314	0.137523
phosphatidylinositol-3,4-bisphosphate binding	binding	0.0333333	0.0847387	0.140683
NAD+ nucleosidase activity	catalytic activity	0.0322581	0.0874382	0.142399
phospholipase A2 activity	catalytic activity	0.0322581	0.0874382	0.142399
phospholipase activity	catalytic activity	0.030303	0.0928137	0.149728
heme binding	binding	0.010989	0.100435	0.160508
cytokine receptor binding	binding	0.027027	0.103471	0.16383
carboxypeptidase activity	catalytic activity	0.0263158	0.106117	0.166477
frizzled binding	binding	0.0243902	0.114006	0.175631
protein phosphatase 2A binding	binding	0.0243902	0.114006	0.175631
calmodulin binding	binding	0.0100503	0.116463	0.177814
enzyme inhibitor activity	molecular function regulator	0.0227273	0.121827	0.184358
fibronectin binding	binding	0.0222222	0.124419	0.185006
cytokine binding	binding	0.0222222	0.124419	0.185006
phosphatidylinositol-3,4,5-trisphosphate binding	binding	0.0217391	0.127003	0.187221
phosphotyrosine residue binding	binding	0.0212766	0.12958	0.189386
clathrin binding	binding	0.0204082	0.134712	0.194311
protein-containing complex binding	binding	0.00596125	0.135222	0.194311
actin filament binding	binding	0.00873362	0.146153	0.208269
cytokine receptor activity	molecular transducer activity	0.0175439	0.154941	0.218966
metal ion binding	binding	0.00381575	0.180339	0.252771
amyloid-beta binding	binding	0.0144928	0.184416	0.256383
phosphatidylserine binding	binding	0.0142857	0.186826	0.257639
syntaxin binding	binding	0.0140845	0.189229	0.258866
SNARE binding	binding	0.012987	0.203502	0.27288
p53 binding	binding	0.0128205	0.205857	0.27288
chloride channel activity	transporter activity	0.0131579	0.20114	0.27288
protein self-association	binding	0.0128205	0.205857	0.27288
cysteine-type endopeptidase activity	catalytic activity	0.0123457	0.212879	0.280018
dioxygenase activity	catalytic activity	0.0114943	0.226743	0.295977
hydrolase activity, acting on glycosyl bonds	catalytic activity	0.0111111	0.233584	0.302597
phosphatidylinositol-4,5-bisphosphate binding	binding	0.0108696	0.238112	0.306144
ubiquitin binding	binding	0.0106383	0.242613	0.309603
thiol-dependent ubiquitin-specific protease activity	catalytic activity	0.010101	0.253753	0.32142
endopeptidase activity	catalytic activity	0.00833333	0.298805	0.375554
protein phosphatase binding	binding	0.00826446	0.300883	0.375554
hormone activity	binding	0.00806452	0.307078	0.377772
transferase activity	catalytic activity	0.00376344	0.306194	0.377772
transcription coregulator activity	transcription regulator activity	0.0070922	0.341181	0.413772
structural molecule activity	structural molecule activity	0.00714286	0.339221	0.413772
isomerase activity	catalytic activity	0.00699301	0.345083	0.415557
cysteine-type peptidase activity	catalytic activity	0.00671141	0.356652	0.426486
signaling receptor activity	molecular transducer activity	0.00537634	0.423685	0.4993
protein homodimerization activity	binding	0.00371747	0.426303	0.4993
protein dimerization activity	binding	0.00537634	0.423685	0.4993
methyltransferase activity	catalytic activity	0.00520833	0.433888	0.504727
transmembrane signaling receptor activity	molecular transducer activity	0.00460829	0.474522	0.548265
transmembrane transporter activity	transporter activity	0.00454545	0.479201	0.549955
guanyl-nucleotide exchange factor activity	binding	0.00442478	0.488436	0.556817
magnesium ion binding	binding	0.00420168	0.506426	0.573503
mRNA binding	binding	0.00403226	0.520942	0.582229
protein C-terminus binding	binding	0.00404858	0.519509	0.582229
ubiquitin-protein transferase activity	catalytic activity	0.00389105	0.533646	0.592555
oxidoreductase activity	catalytic activity	0.00295858	0.596454	0.658023
GTPase activity	catalytic activity	0.00309598	0.617215	0.676563
DNA-binding transcription repressor activity, RNA polymerase II-specific	transcription regulator activity	0.00282486	0.651201	0.70927
GTP binding	binding	0.0025974	0.682215	0.738347
actin binding	binding	0.00251889	0.693478	0.745816
RNA polymerase II regulatory region sequence-specific DNA binding	binding	0.00244499	0.704349	0.752772
protein binding	binding	0.00260271	0.749824	0.796397
enzyme binding	binding	0.00201613	0.772591	0.815506
sequence-specific DNA binding	binding	0.00198807	0.777354	0.815506
kinase activity	catalytic activity	0.001443	0.87501	0.912358
DNA binding	binding	0.00158814	0.925648	0.959308
RNA binding	binding	0.00109051	0.937175	0.965403
nucleotide binding	binding	0.00108284	0.976827	0.990236
RNA polymerase II proximal promoter sequence-specific DNA binding	binding	0.000867303	0.969826	0.990236
G protein-coupled receptor activity	molecular transducer activity	0.00106553	0.978655	0.990236
ATP binding	binding	0.000657462	0.990557	0.996384
molecular_function	molecular_function	0.000270124	0.999994	0.999994

## Sheet: GO_BP
Supplementary Table 3_3
GOBP analysis of breast tumor incubation with M. globosa
GO_BP Term Description	GO_P Term Level	Rich Ratio	P value	Q value
inflammatory response	response to stimulus	0.0290237	1.07251e-08	7.73277e-06
negative regulation of endothelial cell apoptotic process	biological regulation	0.125	2.19236e-06	0.000790344
positive regulation of keratinocyte migration	biological regulation	0.230769	6.56405e-06	0.00157756
chemokine-mediated signaling pathway	biological regulation	0.0615385	3.84233e-05	0.00692579
proteolysis	metabolic process	0.0135747	0.000118881	0.00812731
endodermal cell differentiation	cellular process	0.115385	5.80868e-05	0.00812731
negative regulation of MHC class II biosynthetic process	negative regulation of biological process	0.333333	0.000123995	0.00812731
positive regulation of angiogenesis	biological regulation	0.0322581	8.81056e-05	0.00812731
positive regulation of inflammatory response	biological regulation	0.047619	0.000105084	0.00812731
cellular response to interleukin-1	cellular process	0.0487805	9.56707e-05	0.00812731
negative regulation of extrinsic apoptotic signaling pathway via death domain receptors	biological regulation	0.09375	0.000109444	0.00812731
tissue development	developmental process	0.075	0.000214426	0.0127889
regulation of interleukin-1 beta production	biological regulation	0.25	0.000230591	0.0127889
positive regulation of smooth muscle cell migration	biological regulation	0.0652174	0.00032539	0.0135823
negative regulation of cell adhesion mediated by integrin	biological regulation	0.222222	0.000295918	0.0135823
negative regulation of smooth muscle cell proliferation	biological regulation	0.0652174	0.00032539	0.0135823
cellular response to lipopolysaccharide	cellular process	0.0241546	0.000339086	0.0135823
cellular response to estradiol stimulus	cellular process	0.0697674	0.00026618	0.0135823
positive regulation of acute inflammatory response	biological regulation	0.2	0.000369205	0.0140104
negative regulation of interleukin-6 production	biological regulation	0.0576923	0.000467886	0.0160641
negative regulation of heterotypic cell-cell adhesion	biological adhesion	0.181818	0.000450406	0.0160641
response to molecule of bacterial origin	multi-organism process	0.166667	0.000539475	0.0163414
antimicrobial humoral immune response mediated by antimicrobial peptide	immune system process	0.0310078	0.000543958	0.0163414
negative regulation of intrinsic apoptotic signaling pathway in response to DNA damage by p53 class mediator	biological regulation	0.166667	0.000539475	0.0163414
chemotaxis	locomotion	0.0296296	0.000645395	0.0177184
negative regulation of cell migration	biological regulation	0.0294118	0.000663517	0.0177184
positive regulation of positive chemotaxis	biological regulation	0.153846	0.000636368	0.0177184
sphingosine-1-phosphate receptor signaling pathway	biological regulation	0.142857	0.000741039	0.0184238
positive regulation of keratinocyte proliferation	biological regulation	0.142857	0.000741039	0.0184238
killing of cells of other organism	cell killing	0.0483871	0.000784337	0.0188502
positive regulation of urine volume	biological regulation	0.133333	0.000853446	0.0198495
positive regulation of cell migration	cellular process	0.0189394	0.0010193	0.021147
negative regulation of tumor necrosis factor production	biological regulation	0.0441176	0.00102655	0.021147
fibrinolysis	multicellular organismal process	0.125	0.000973542	0.021147
positive regulation of cell adhesion	biological adhesion	0.0441176	0.00102655	0.021147
positive regulation of fibroblast proliferation	biological regulation	0.0428571	0.00111666	0.0223641
positive regulation of NF-kappaB transcription factor activity	cellular process	0.0253165	0.00115987	0.0226018
angiogenesis	developmental process	0.0181818	0.00122195	0.0231849
positive regulation of cytokine production	biological regulation	0.0379747	0.00158351	0.024118
leukocyte migration involved in inflammatory response	cellular process	0.105263	0.00137953	0.024118
negative regulation of granuloma formation	biological regulation	1	0.00291022	0.024118
positive regulation of leukocyte migration	biological regulation	0.0869565	0.00202584	0.024118
negative regulation of chronic inflammatory response to antigenic stimulus	negative regulation of biological process	1	0.00291022	0.024118
immune response	response to stimulus	0.0167224	0.00176606	0.024118
cell adhesion	biological adhesion	0.0113636	0.00201151	0.024118
cell-matrix adhesion	biological adhesion	0.0340909	0.00215706	0.024118
positive regulation of cell proliferation	biological regulation	0.011041	0.0023653	0.024118
negative regulation of gene expression	biological regulation	0.0162338	0.00201004	0.024118
cell migration	localization	0.0175439	0.0014308	0.024118
protein processing	metabolic process	0.0379747	0.00158351	0.024118
neutrophil chemotaxis	cellular process	0.0375	0.00164182	0.024118
negative regulation of interleukin-12 production	multicellular organismal process	0.1	0.00152994	0.024118
positive regulation of collagen binding	biological regulation	1	0.00291022	0.024118
T cell secretory granule organization	cellular process	1	0.00291022	0.024118
maintenance of protease location in mast cell secretory granule	biological regulation	1	0.00291022	0.024118
maintenance of granzyme B location in T cell secretory granule	cellular component organization or biogenesis	1	0.00291022	0.024118
negative regulation of toll-like receptor 5 signaling pathway	biological regulation	1	0.00291022	0.024118
positive regulation of leukotriene production involved in inflammatory response	multicellular organismal process	1	0.00291022	0.024118
negative regulation of apoptotic process	biological regulation	0.0109546	0.00247166	0.024118
protein unfolding	cellular process	1	0.00291022	0.024118
stromal-epithelial cell signaling involved in prostate gland development	reproductive process	1	0.00291022	0.024118
positive regulation of epidermal growth factor receptor signaling pathway	biological regulation	0.0909091	0.00185314	0.024118
positive regulation of smooth muscle contraction	biological regulation	0.0952381	0.00168783	0.024118
regulation of embryonic development	biological regulation	0.1	0.00152994	0.024118
uridine metabolic process	metabolic process	1	0.00291022	0.024118
positive regulation of smooth muscle cell proliferation	biological regulation	0.0340909	0.00215706	0.024118
leukocyte migration	cellular process	0.0769231	0.00258781	0.024118
positive regulation of calcium-independent cell-cell adhesion	positive regulation of biological process	1	0.00291022	0.024118
positive regulation of prostaglandin secretion involved in immune response	biological regulation	1	0.00291022	0.024118
positive regulation of myeloid leukocyte cytokine production involved in immune response	biological regulation	1	0.00291022	0.024118
cellular response to hydrogen peroxide	cellular process	0.037037	0.00170146	0.024118
negative regulation of nucleotide-binding oligomerization domain containing 1 signaling pathway	biological regulation	1	0.00291022	0.024118
establishment of protein localization to vacuole	localization	1	0.00291022	0.024118
convergent extension involved in somitogenesis	developmental process	1	0.00291022	0.024118
acetylcholine receptor signaling pathway	biological regulation	0.0952381	0.00168783	0.024118
negative regulation of glutamate receptor signaling pathway	biological regulation	1	0.00291022	0.024118
positive regulation of odontoblast differentiation	multicellular organismal process	1	0.00291022	0.024118
regulation of response to wounding	regulation of biological process	1	0.00291022	0.024118
positive regulation of collecting lymphatic vessel constriction	biological regulation	1	0.00291022	0.024118
negative regulation of cholangiocyte proliferation	biological regulation	1	0.00291022	0.024118
negative regulation of endothelial cell-matrix adhesion via fibronectin	biological adhesion	1	0.00291022	0.024118
positive regulation of epithelium regeneration	developmental process	1	0.00291022	0.024118
regulation of endosomal vesicle fusion	cellular component organization or biogenesis	1	0.00291022	0.024118
negative regulation of canonical Wnt signaling pathway involved in controlling type B pancreatic cell proliferation	cell proliferation	1	0.00291022	0.024118
negative regulation of thymocyte aggregation	biological regulation	1	0.00291022	0.024118
positive regulation of fibronectin-dependent thymocyte migration	cellular process	1	0.00291022	0.024118
negative regulation of epithelial cell differentiation involved in kidney development	biological regulation	1	0.00291022	0.024118
negative regulation of vascular smooth muscle cell proliferation	biological regulation	0.0714286	0.0029986	0.0245681
regulation of postsynapse organization	biological regulation	0.0689655	0.00321471	0.0260428
integrin-mediated signaling pathway	biological regulation	0.0294118	0.00327929	0.0262708
response to drug	response to stimulus	0.0142045	0.0035711	0.0282941
small GTPase mediated signal transduction	biological regulation	0.0280374	0.00375212	0.0294052
positive regulation of collagen biosynthetic process	biological regulation	0.0625	0.0039054	0.0296399
lipoprotein metabolic process	metabolic process	0.0625	0.0039054	0.0296399
lymphocyte chemotaxis	cellular process	0.0625	0.0039054	0.0296399
female gonad development	developmental process	0.0606061	0.00414961	0.0309127
negative regulation of inflammatory response	biological regulation	0.027027	0.00415886	0.0309127
negative regulation of cytokine production	multicellular organismal process	0.0512821	0.0057588	0.0315078
uridine catabolic process	metabolic process	0.5	0.00581211	0.0315078
heme oxidation	cellular process	0.5	0.00581211	0.0315078
positive regulation of epithelial cell migration	biological regulation	0.0512821	0.0057588	0.0315078
vestibulocochlear nerve structural organization	developmental process	0.5	0.00581211	0.0315078
platelet activation	biological regulation	0.0555556	0.00492361	0.0315078
negative regulation of mast cell cytokine production	biological regulation	0.5	0.00581211	0.0315078
mast cell secretory granule organization	cellular process	0.5	0.00581211	0.0315078
interleukin-23-mediated signaling pathway	biological regulation	0.5	0.00581211	0.0315078
defense response to protozoan	multi-organism process	0.0555556	0.00492361	0.0315078
positive regulation of DNA binding	biological regulation	0.0540541	0.00519526	0.0315078
regulation of transcription from RNA polymerase II promoter in response to stress	biological regulation	0.5	0.00581211	0.0315078
negative regulation of bone remodeling	biological regulation	0.5	0.00581211	0.0315078
negative regulation of fibroblast proliferation	biological regulation	0.0540541	0.00519526	0.0315078
spontaneous exocytosis of neurotransmitter	signaling	0.5	0.00581211	0.0315078
defense response to Gram-negative bacterium	multi-organism process	0.025641	0.00481755	0.0315078
leukocyte adhesive activation	cellular process	0.5	0.00581211	0.0315078
negative regulation of cytokine activity	regulation of biological process	0.5	0.00581211	0.0315078
positive regulation of adiponectin secretion	biological regulation	0.5	0.00581211	0.0315078
positive regulation of ERK1 and ERK2 cascade	biological regulation	0.0165975	0.00532148	0.0315078
cellular response to cadmium ion	cellular process	0.0540541	0.00519526	0.0315078
cellular response to interleukin-18	cellular process	0.5	0.00581211	0.0315078
tolerance induction to lipopolysaccharide	biological regulation	0.5	0.00581211	0.0315078
sphingolipid mediated signaling pathway	regulation of biological process	0.5	0.00581211	0.0315078
regulation of trophoblast cell migration	biological regulation	0.5	0.00581211	0.0315078
negative regulation of establishment of endothelial barrier	cellular process	0.5	0.00581211	0.0315078
regulation of microglial cell activation	biological regulation	0.5	0.00581211	0.0315078
regulation of collagen fibril organization	biological regulation	0.5	0.00581211	0.0315078
dorsal root ganglion morphogenesis	developmental process	0.5	0.00581211	0.0315078
regulation of midbrain dopaminergic neuron differentiation	biological regulation	0.5	0.00581211	0.0315078
negative regulation of Wnt signaling pathway involved in dorsal/ventral axis specification	biological regulation	0.5	0.00581211	0.0315078
negative regulation of smooth muscle cell-matrix adhesion	biological adhesion	0.5	0.00581211	0.0315078
positive regulation of tumor necrosis factor (ligand) superfamily member 11 production	biological regulation	0.5	0.00581211	0.0315078
negative regulation of CD40 signaling pathway	biological regulation	0.5	0.00581211	0.0315078
positive regulation of eosinophil migration	cellular process	0.5	0.00581211	0.0315078
negative regulation of extrinsic apoptotic signaling pathway in absence of ligand	biological regulation	0.0588235	0.00440074	0.0315078
complement activation, classical pathway	biological regulation	0.05	0.00605061	0.0323148
cellular response to hypoxia	cellular process	0.023622	0.00604875	0.0323148
positive regulation of Wnt signaling pathway	biological regulation	0.0487805	0.00634906	0.0336594
cellular response to tumor necrosis factor	cellular process	0.0230769	0.00645141	0.0339523
negative regulation of signaling receptor activity	biological regulation	0.047619	0.00665411	0.0347653
negative regulation of autophagy	metabolic process	0.0454545	0.00728384	0.0369834
collagen catabolic process	metabolic process	0.0454545	0.00728384	0.0369834
positive regulation of protein kinase B signaling	biological regulation	0.0222222	0.0071574	0.0369834
liver regeneration	multicellular organismal process	0.0454545	0.00728384	0.0369834
iron ion homeostasis	biological regulation	0.0444444	0.00760845	0.0383615
negative regulation of complement activation, lectin pathway	biological regulation	0.333333	0.0087057	0.0389864
hypotonic response	response to stimulus	0.333333	0.0087057	0.0389864
neural crest cell fate commitment	cellular process	0.333333	0.0087057	0.0389864
negative regulation of toll-like receptor 3 signaling pathway	biological regulation	0.333333	0.0087057	0.0389864
regulation of transcription from RNA polymerase II promoter in response to iron	biological regulation	0.333333	0.0087057	0.0389864
response to carbon monoxide	response to stimulus	0.333333	0.0087057	0.0389864
interleukin-12-mediated signaling pathway	biological regulation	0.333333	0.0087057	0.0389864
extracellular polysaccharide biosynthetic process	cellular process	0.333333	0.0087057	0.0389864
negative regulation of growth rate	growth	0.333333	0.0087057	0.0389864
elastin catabolic process	cellular process	0.333333	0.0087057	0.0389864
negative regulation of nucleotide-binding oligomerization domain containing 2 signaling pathway	biological regulation	0.333333	0.0087057	0.0389864
endocardial cushion to mesenchymal transition	cellular process	0.333333	0.0087057	0.0389864
sensory neuron axon guidance	cellular component organization or biogenesis	0.333333	0.0087057	0.0389864
positive regulation of plasma cell differentiation	biological regulation	0.333333	0.0087057	0.0389864
negative regulation of phospholipase A2 activity	biological regulation	0.333333	0.0087057	0.0389864
positive regulation of monocyte aggregation	biological adhesion	0.333333	0.0087057	0.0389864
facioacoustic ganglion development	developmental process	0.333333	0.0087057	0.0389864
negative regulation of planar cell polarity pathway involved in axis elongation	biological regulation	0.333333	0.0087057	0.0389864
positive chemotaxis	locomotion	0.0408163	0.0089709	0.039926
regulation of germinal center formation	biological regulation	0.25	0.011591	0.0433189
negative regulation of chronic inflammatory response	negative regulation of biological process	0.25	0.011591	0.0433189
pyrimidine nucleotide metabolic process	metabolic process	0.25	0.011591	0.0433189
hemostasis	biological regulation	0.0384615	0.0100589	0.0433189
animal organ morphogenesis	developmental process	0.0188679	0.0111715	0.0433189
response to extracellular stimulus	response to stimulus	0.25	0.011591	0.0433189
transformation of host cell by virus	multi-organism process	0.25	0.011591	0.0433189
cyclooxygenase pathway	metabolic process	0.25	0.011591	0.0433189
gonadotrophin-releasing hormone neuronal migration to the hypothalamus	cellular process	0.25	0.011591	0.0433189
negative regulation of BMP signaling pathway	metabolic process	0.0357143	0.0115958	0.0433189
negative regulation of myeloid dendritic cell activation	immune system process	0.25	0.011591	0.0433189
negative regulation of interleukin-1 alpha production	biological regulation	0.25	0.011591	0.0433189
substrate adhesion-dependent cell spreading	biological adhesion	0.0357143	0.0115958	0.0433189
T-helper 1 cell cytokine production	immune system process	0.25	0.011591	0.0433189
ventral trunk neural crest cell migration	cellular process	0.25	0.011591	0.0433189
heme catabolic process	cellular process	0.25	0.011591	0.0433189
negative regulation of B cell differentiation	biological regulation	0.25	0.011591	0.0433189
development of primary male sexual characteristics	developmental process	0.25	0.011591	0.0433189
positive regulation of coagulation	multicellular organismal process	0.25	0.011591	0.0433189
cellular response to cell-matrix adhesion	cellular process	0.25	0.011591	0.0433189
cellular response to heparin	response to stimulus	0.25	0.011591	0.0433189
Wnt signaling pathway involved in somitogenesis	biological regulation	0.25	0.011591	0.0433189
sympathetic neuron projection extension	cellular component organization or biogenesis	0.25	0.011591	0.0433189
sympathetic neuron projection guidance	cellular component organization or biogenesis	0.25	0.011591	0.0433189
negative regulation of hippocampal neuron apoptotic process	biological regulation	0.25	0.011591	0.0433189
negative regulation of ceramide biosynthetic process	cellular component organization or biogenesis	0.25	0.011591	0.0433189
regulation of extracellular matrix assembly	biological regulation	0.25	0.011591	0.0433189
semaphorin-plexin signaling pathway involved in neuron projection guidance	biological regulation	0.25	0.011591	0.0433189
negative regulation of sensory perception of pain	multicellular organismal process	0.25	0.011591	0.0433189
protein K33-linked deubiquitination	cellular process	0.25	0.011591	0.0433189
negative regulation of cation channel activity	biological regulation	0.25	0.011591	0.0433189
positive regulation of fat cell differentiation	biological regulation	0.0350877	0.0119951	0.0445799
cytokine-mediated signaling pathway	biological regulation	0.0182927	0.0121415	0.0448923
negative regulation of osteoblast differentiation	biological regulation	0.0344828	0.0124005	0.0456161
B-1 B cell homeostasis	biological regulation	0.2	0.014468	0.0478507
wound healing involved in inflammatory response	response to stimulus	0.2	0.014468	0.0478507
tolerance induction	developmental process	0.2	0.014468	0.0478507
negative regulation of cytokine production involved in immune response	immune system process	0.2	0.014468	0.0478507
negative regulation of mature B cell apoptotic process	biological regulation	0.2	0.014468	0.0478507
platelet activating factor biosynthetic process	metabolic process	0.2	0.014468	0.0478507
cellular iron ion homeostasis	biological regulation	0.0327869	0.0136521	0.0478507
nucleotide catabolic process	cellular process	0.2	0.014468	0.0478507
response to inactivity	response to stimulus	0.2	0.014468	0.0478507
tryptophan catabolic process to kynurenine	cellular process	0.2	0.014468	0.0478507
positive regulation of transforming growth factor beta1 production	biological regulation	0.2	0.014468	0.0478507
protein K29-linked deubiquitination	cellular process	0.2	0.014468	0.0478507
interleukin-18-mediated signaling pathway	signaling	0.2	0.014468	0.0478507
anatomical structure regression	developmental process	0.2	0.014468	0.0478507
bronchiole development	developmental process	0.2	0.014468	0.0478507
negative regulation of vascular wound healing	biological regulation	0.2	0.014468	0.0478507
trigeminal ganglion development	developmental process	0.2	0.014468	0.0478507
response to parathyroid hormone	response to stimulus	0.2	0.014468	0.0478507
protein deubiquitination involved in ubiquitin-dependent protein catabolic process	cellular process	0.2	0.014468	0.0478507
cellular response to cisplatin	cellular process	0.2	0.014468	0.0478507
positive regulation of histone H4 acetylation	cellular component organization or biogenesis	0.2	0.014468	0.0478507
positive regulation of hyaluronan biosynthetic process	cellular process	0.2	0.014468	0.0478507
positive regulation of B cell apoptotic process	biological regulation	0.166667	0.0173369	0.0523007
positive regulation of alkaline phosphatase activity	biological regulation	0.166667	0.0173369	0.0523007
negative regulation of plasminogen activation	cellular process	0.166667	0.0173369	0.0523007
trigeminal nerve structural organization	developmental process	0.166667	0.0173369	0.0523007
extracellular matrix organization	cellular component organization or biogenesis	0.016129	0.016973	0.0523007
hyaluronan biosynthetic process	cellular process	0.166667	0.0173369	0.0523007
hemidesmosome assembly	cellular component organization or biogenesis	0.166667	0.0173369	0.0523007
negative regulation of cellular protein metabolic process	biological regulation	0.166667	0.0173369	0.0523007
negative regulation of myeloid cell apoptotic process	biological regulation	0.166667	0.0173369	0.0523007
secretory granule organization	cellular component organization or biogenesis	0.166667	0.0173369	0.0523007
response to L-ascorbic acid	response to stimulus	0.166667	0.0173369	0.0523007
'de novo' NAD biosynthetic process from tryptophan	cellular process	0.166667	0.0173369	0.0523007
negative regulation of mast cell degranulation	biological regulation	0.166667	0.0173369	0.0523007
UMP salvage	metabolic process	0.166667	0.0173369	0.0523007
regulation of branching involved in prostate gland morphogenesis	biological regulation	0.166667	0.0173369	0.0523007
positive regulation of thymocyte apoptotic process	cellular process	0.166667	0.0173369	0.0523007
cellular response to transforming growth factor beta stimulus	response to stimulus	0.0289855	0.0172439	0.0523007
negative regulation of cell aging	biological regulation	0.166667	0.0173369	0.0523007
dentinogenesis	multicellular organismal process	0.166667	0.0173369	0.0523007
negative regulation of hydrogen peroxide-induced neuron death	cellular process	0.166667	0.0173369	0.0523007
positive regulation of microglial cell migration	biological regulation	0.166667	0.0173369	0.0523007
negative regulation of neuron apoptotic process	negative regulation of biological process	0.0157895	0.0179512	0.0539285
brain renin-angiotensin system	biological regulation	0.142857	0.0201974	0.0539347
CMP catabolic process	cellular process	0.142857	0.0201974	0.0539347
response to bacterium	multi-organism process	0.0151515	0.0200007	0.0539347
negative regulation of macrophage chemotaxis	biological regulation	0.142857	0.0201974	0.0539347
branchiomotor neuron axon guidance	cellular component organization or biogenesis	0.142857	0.0201974	0.0539347
cellular response to nutrient	cellular process	0.142857	0.0201974	0.0539347
Cdc42 protein signal transduction	biological regulation	0.142857	0.0201974	0.0539347
cellular triglyceride homeostasis	biological regulation	0.142857	0.0201974	0.0539347
positive regulation of transcription from RNA polymerase II promoter in response to stress	biological regulation	0.142857	0.0201974	0.0539347
phosphatidylethanolamine acyl-chain remodeling	cellular process	0.142857	0.0201974	0.0539347
collagen-activated signaling pathway	biological regulation	0.142857	0.0201974	0.0539347
regulation of transcription from RNA polymerase II promoter in response to oxidative stress	biological regulation	0.142857	0.0201974	0.0539347
cell wall disruption in other organism	multi-organism process	0.142857	0.0201974	0.0539347
negative regulation of complement activation	cellular process	0.142857	0.0201974	0.0539347
UMP catabolic process	metabolic process	0.142857	0.0201974	0.0539347
dTMP catabolic process	metabolic process	0.142857	0.0201974	0.0539347
dUMP catabolic process	metabolic process	0.142857	0.0201974	0.0539347
negative regulation of lipoprotein lipase activity	biological regulation	0.142857	0.0201974	0.0539347
negative regulation of membrane protein ectodomain proteolysis	cellular process	0.142857	0.0201974	0.0539347
negative regulation of fibrinolysis	multicellular organismal process	0.142857	0.0201974	0.0539347
positive regulation of transmission of nerve impulse	biological regulation	0.142857	0.0201974	0.0539347
prostate epithelial cord arborization involved in prostate glandular acinus morphogenesis	multicellular organismal process	0.142857	0.0201974	0.0539347
renal water absorption	biological regulation	0.142857	0.0201974	0.0539347
cellular response to growth factor stimulus	response to stimulus	0.027027	0.0196704	0.0539347
osteoclast fusion	cellular process	0.142857	0.0201974	0.0539347
positive regulation of arachidonic acid secretion	biological regulation	0.142857	0.0201974	0.0539347
cell-cell adhesion	biological adhesion	0.015544	0.0187052	0.0539347
positive regulation of receptor binding	biological regulation	0.142857	0.0201974	0.0539347
neural crest cell migration involved in autonomic nervous system development	cellular process	0.142857	0.0201974	0.0539347
positive regulation of I-kappaB phosphorylation	biological regulation	0.142857	0.0201974	0.0539347
response to lipopolysaccharide	multi-organism process	0.0149254	0.0208013	0.0553421
morphogenesis of a polarized epithelium	developmental process	0.125	0.0230499	0.0583121
positive regulation of cellular extravasation	cellular process	0.125	0.0230499	0.0583121
dCMP catabolic process	cellular process	0.125	0.0230499	0.0583121
response to wounding	response to stimulus	0.025	0.0227592	0.0583121
positive regulation of cell projection organization	biological regulation	0.125	0.0230499	0.0583121
autocrine signaling	cellular process	0.125	0.0230499	0.0583121
tissue morphogenesis	developmental process	0.125	0.0230499	0.0583121
negative regulation of B cell activation	biological regulation	0.125	0.0230499	0.0583121
microglial cell proliferation	cell proliferation	0.125	0.0230499	0.0583121
negative regulation of monocyte chemotactic protein-1 production	biological regulation	0.125	0.0230499	0.0583121
negative regulation of microglial cell activation	biological regulation	0.125	0.0230499	0.0583121
negative regulation of epithelial cell apoptotic process	biological regulation	0.125	0.0230499	0.0583121
positive regulation of non-canonical Wnt signaling pathway	biological regulation	0.125	0.0230499	0.0583121
negative regulation of cysteine-type endopeptidase activity involved in apoptotic signaling pathway	biological regulation	0.125	0.0230499	0.0583121
positive regulation of MAP kinase activity	biological regulation	0.0246914	0.0232923	0.0587195
regulation of cell proliferation	biological regulation	0.0141509	0.0238863	0.0600072
response to hypoxia	response to stimulus	0.0139535	0.0247686	0.0606158
positive regulation of adaptive immune response	biological regulation	0.111111	0.0258941	0.0606158
sphingosine metabolic process	cellular process	0.111111	0.0258941	0.0606158
substrate-dependent cell migration	cellular process	0.111111	0.0258941	0.0606158
blood coagulation	multicellular organismal process	0.0238095	0.0249223	0.0606158
cellular response to starvation	cellular process	0.0238095	0.0249223	0.0606158
positive regulation of lipopolysaccharide-mediated signaling pathway	biological regulation	0.111111	0.0258941	0.0606158
integrin activation	cellular component organization or biogenesis	0.111111	0.0258941	0.0606158
heme metabolic process	cellular process	0.111111	0.0258941	0.0606158
negative regulation of keratinocyte differentiation	biological regulation	0.111111	0.0258941	0.0606158
axon extension involved in axon guidance	cellular component organization or biogenesis	0.111111	0.0258941	0.0606158
cytolysis by host of symbiont cells	cell killing	0.111111	0.0258941	0.0606158
positive regulation of epithelial cell proliferation involved in wound healing	biological regulation	0.111111	0.0258941	0.0606158
bone trabecula formation	developmental process	0.111111	0.0258941	0.0606158
sympathetic ganglion development	developmental process	0.111111	0.0258941	0.0606158
basement membrane assembly	cellular component organization or biogenesis	0.111111	0.0258941	0.0606158
regulation of establishment of planar polarity	biological regulation	0.111111	0.0258941	0.0606158
regulation of neuroinflammatory response	biological regulation	0.111111	0.0258941	0.0606158
negative regulation of serine-type endopeptidase activity	biological regulation	0.111111	0.0258941	0.0606158
negative regulation of fibroblast apoptotic process	biological regulation	0.111111	0.0258941	0.0606158
positive regulation of fibroblast apoptotic process	biological regulation	0.111111	0.0258941	0.0606158
calcium-mediated signaling	regulation of biological process	0.0229885	0.0265977	0.0620614
positive regulation of neurotransmitter secretion	biological regulation	0.1	0.0287302	0.0631539
marginal zone B cell differentiation	cellular process	0.1	0.0287302	0.0631539
regulation of immunoglobulin production	biological regulation	0.1	0.0287302	0.0631539
tryptophan catabolic process	cellular process	0.1	0.0287302	0.0631539
dorsal/ventral axis specification	developmental process	0.1	0.0287302	0.0631539
positive regulation of cGMP-mediated signaling	biological regulation	0.1	0.0287302	0.0631539
negative regulation of transcription by competitive promoter binding	cellular process	0.1	0.0287302	0.0631539
facial nerve structural organization	developmental process	0.1	0.0287302	0.0631539
regulation of lipopolysaccharide-mediated signaling pathway	biological regulation	0.1	0.0287302	0.0631539
interleukin-6 production	multicellular organismal process	0.1	0.0287302	0.0631539
protein K11-linked deubiquitination	cellular process	0.1	0.0287302	0.0631539
mesodermal cell differentiation	cellular process	0.1	0.0287302	0.0631539
regulation of defense response to virus by host	biological regulation	0.1	0.0287302	0.0631539
regulation of phagocytosis	cellular component organization or biogenesis	0.1	0.0287302	0.0631539
angiogenesis involved in wound healing	developmental process	0.1	0.0287302	0.0631539
cellular response to arsenic-containing substance	cellular process	0.1	0.0287302	0.0631539
endothelin receptor signaling pathway	biological regulation	0.1	0.0287302	0.0631539
positive regulation of blood vessel endothelial cell proliferation involved in sprouting angiogenesis	biological regulation	0.1	0.0287302	0.0631539
positive regulation of neutrophil extravasation	biological regulation	0.1	0.0287302	0.0631539
positive regulation of cell growth	cellular process	0.021978	0.0289006	0.0633354
deadenylation-dependent decapping of nuclear-transcribed mRNA	biological regulation	0.0909091	0.0315582	0.065952
positive regulation of T-helper 1 type immune response	biological regulation	0.0909091	0.0315582	0.065952
NADP metabolic process	cellular process	0.0909091	0.0315582	0.065952
vacuolar acidification	cellular process	0.0909091	0.0315582	0.065952
response to manganese ion	response to stimulus	0.0909091	0.0315582	0.065952
negative regulation of muscle cell apoptotic process	biological regulation	0.0909091	0.0315582	0.065952
regulation of tumor necrosis factor-mediated signaling pathway	biological regulation	0.0909091	0.0315582	0.065952
atrioventricular canal development	developmental process	0.0909091	0.0315582	0.065952
blood vessel endothelial cell migration	cellular process	0.0909091	0.0315582	0.065952
negative regulation of vasoconstriction	biological regulation	0.0909091	0.0315582	0.065952
positive regulation of immune response	biological regulation	0.0909091	0.0315582	0.065952
thyroid hormone transport	biological regulation	0.0909091	0.0315582	0.065952
cellular response to X-ray	cellular process	0.0909091	0.0315582	0.065952
extracellular matrix assembly	cellular process	0.0909091	0.0315582	0.065952
self proteolysis	metabolic process	0.0909091	0.0315582	0.065952
response to amyloid-beta	response to stimulus	0.0909091	0.0315582	0.065952
receptor guanylyl cyclase signaling pathway	biological regulation	0.0833333	0.0343781	0.0686609
regulation of cell cycle process	biological regulation	0.0833333	0.0343781	0.0686609
regulation of blood coagulation	multicellular organismal process	0.0833333	0.0343781	0.0686609
hyaluronan metabolic process	cellular process	0.0833333	0.0343781	0.0686609
response to muramyl dipeptide	response to stimulus	0.0833333	0.0343781	0.0686609
negative regulation of osteoblast proliferation	biological regulation	0.0833333	0.0343781	0.0686609
neutrophil activation	cellular process	0.0833333	0.0343781	0.0686609
positive regulation of MHC class II biosynthetic process	biological regulation	0.0833333	0.0343781	0.0686609
positive regulation of viral entry into host cell	multi-organism process	0.0833333	0.0343781	0.0686609
positive regulation of axon regeneration	biological regulation	0.0833333	0.0343781	0.0686609
tissue remodeling	multicellular organismal process	0.0833333	0.0343781	0.0686609
branching involved in labyrinthine layer morphogenesis	multicellular organismal process	0.0833333	0.0343781	0.0686609
cellular response to UV-A	cellular process	0.0833333	0.0343781	0.0686609
response to dexamethasone	response to stimulus	0.0833333	0.0343781	0.0686609
lipid droplet formation	cellular component organization or biogenesis	0.0833333	0.0343781	0.0686609
positive regulation of signaling receptor activity	response to stimulus	0.0833333	0.0343781	0.0686609
endocytosis	localization	0.0120968	0.0356244	0.0709535
positive regulation of protein kinase A signaling	biological regulation	0.0769231	0.0371899	0.0720804
positive regulation of macrophage derived foam cell differentiation	cellular process	0.0769231	0.0371899	0.0720804
positive regulation of T cell differentiation in thymus	biological regulation	0.0769231	0.0371899	0.0720804
membrane protein proteolysis	metabolic process	0.0769231	0.0371899	0.0720804
wound healing, spreading of epidermal cells	cellular process	0.0769231	0.0371899	0.0720804
phosphatidylcholine acyl-chain remodeling	cellular process	0.0769231	0.0371899	0.0720804
sphingosine biosynthetic process	cellular process	0.0769231	0.0371899	0.0720804
Wnt signaling pathway, planar cell polarity pathway	biological regulation	0.0769231	0.0371899	0.0720804
cellular response to vitamin D	cellular process	0.0769231	0.0371899	0.0720804
planar cell polarity pathway involved in neural tube closure	cellular process	0.0769231	0.0371899	0.0720804
cell chemotaxis	cellular process	0.0188679	0.0382057	0.0736533
cellular response to interferon-gamma	cellular process	0.0188679	0.0382057	0.0736533
cGMP biosynthetic process	cellular process	0.0714286	0.0399936	0.0743181
DNA damage response, signal transduction by p53 class mediator resulting in cell cycle arrest	biological regulation	0.0714286	0.0399936	0.0743181
DNA damage response, signal transduction by p53 class mediator resulting in transcription of p21 class mediator	biological regulation	0.0714286	0.0399936	0.0743181
negative regulation of macroautophagy	biological regulation	0.0714286	0.0399936	0.0743181
positive regulation of actin filament bundle assembly	biological regulation	0.0714286	0.0399936	0.0743181
positive regulation of peptidyl-serine phosphorylation	biological regulation	0.0186916	0.038862	0.0743181
cytoplasmic mRNA processing body assembly	cellular component organization or biogenesis	0.0714286	0.0399936	0.0743181
erythrocyte homeostasis	biological regulation	0.0714286	0.0399936	0.0743181
vascular endothelial growth factor signaling pathway	biological regulation	0.0714286	0.0399936	0.0743181
skin morphogenesis	developmental process	0.0714286	0.0399936	0.0743181
positive regulation of type I interferon-mediated signaling pathway	biological regulation	0.0714286	0.0399936	0.0743181
replicative senescence	developmental process	0.0714286	0.0399936	0.0743181
positive regulation of chemokine (C-X-C motif) ligand 2 production	biological regulation	0.0714286	0.0399936	0.0743181
positive regulation of hepatocyte proliferation	biological regulation	0.0714286	0.0399936	0.0743181
positive regulation of protein phosphorylation	biological regulation	0.0113208	0.0420313	0.0771278
MyD88-dependent toll-like receptor signaling pathway	biological regulation	0.0666667	0.0427894	0.0771278
protein acetylation	cellular process	0.0666667	0.0427894	0.0771278
response to amine	response to stimulus	0.0666667	0.0427894	0.0771278
positive regulation of synaptic plasticity	biological regulation	0.0666667	0.0427894	0.0771278
positive regulation of renal sodium excretion	biological regulation	0.0666667	0.0427894	0.0771278
positive regulation of potassium ion transport	biological regulation	0.0666667	0.0427894	0.0771278
positive regulation of macrophage differentiation	cellular process	0.0666667	0.0427894	0.0771278
inhibitory postsynaptic potential	biological regulation	0.0666667	0.0427894	0.0771278
protein homotrimerization	cellular component organization or biogenesis	0.0666667	0.0427894	0.0771278
cellular response to prostaglandin E stimulus	cellular process	0.0666667	0.0427894	0.0771278
positive regulation of cellular protein catabolic process	biological regulation	0.0666667	0.0427894	0.0771278
vacuolar transport	localization	0.0625	0.0455771	0.078993
negative regulation of smooth muscle cell migration	biological regulation	0.0625	0.0455771	0.078993
regulation of cell-cell adhesion	biological adhesion	0.0625	0.0455771	0.078993
positive regulation of blood coagulation	biological regulation	0.0625	0.0455771	0.078993
DNA damage response, signal transduction by p53 class mediator	biological regulation	0.0625	0.0455771	0.078993
interferon-gamma production	multicellular organismal process	0.0625	0.0455771	0.078993
wound healing	response to stimulus	0.0172414	0.0449591	0.078993
drinking behavior	behavior	0.0625	0.0455771	0.078993
negative regulation of JUN kinase activity	biological regulation	0.0625	0.0455771	0.078993
negative regulation of DNA damage response, signal transduction by p53 class mediator	biological regulation	0.0625	0.0455771	0.078993
glycerophospholipid catabolic process	cellular process	0.0625	0.0455771	0.078993
lipid phosphorylation	metabolic process	0.0625	0.0455771	0.078993
positive regulation of membrane protein ectodomain proteolysis	biological regulation	0.0625	0.0455771	0.078993
hematopoietic stem cell differentiation	developmental process	0.0625	0.0455771	0.078993
ruffle assembly	cellular component organization or biogenesis	0.0625	0.0455771	0.078993
positive regulation of extrinsic apoptotic signaling pathway via death domain receptors	biological regulation	0.0625	0.0455771	0.078993
positive regulation of tumor necrosis factor production	biological regulation	0.0169492	0.0463593	0.080156
peptide metabolic process	cellular process	0.0588235	0.0483568	0.0808939
cardiac muscle hypertrophy in response to stress	multicellular organismal process	0.0588235	0.0483568	0.0808939
carboxylic acid metabolic process	cellular process	0.0588235	0.0483568	0.0808939
nerve development	developmental process	0.0588235	0.0483568	0.0808939
negative regulation of bone mineralization	biological regulation	0.0588235	0.0483568	0.0808939
negative regulation of megakaryocyte differentiation	biological regulation	0.0588235	0.0483568	0.0808939
regulation of osteoclast differentiation	cellular process	0.0588235	0.0483568	0.0808939
positive regulation of lipid metabolic process	biological regulation	0.0588235	0.0483568	0.0808939
positive regulation of phagocytosis, engulfment	biological regulation	0.0588235	0.0483568	0.0808939
negative regulation of androgen receptor signaling pathway	cellular process	0.0588235	0.0483568	0.0808939
neuron cellular homeostasis	biological regulation	0.0588235	0.0483568	0.0808939
hepatocyte differentiation	cellular process	0.0588235	0.0483568	0.0808939
protein kinase C signaling	biological regulation	0.0588235	0.0483568	0.0808939
semaphorin-plexin signaling pathway involved in axon guidance	biological regulation	0.0588235	0.0483568	0.0808939
adenylate cyclase-activating G protein-coupled receptor signaling pathway	biological regulation	0.0163934	0.0492076	0.0821265
lens morphogenesis in camera-type eye	developmental process	0.0555556	0.0511286	0.0843563
regulation of signaling receptor activity	biological regulation	0.0555556	0.0511286	0.0843563
sodium-independent organic anion transport	localization	0.0555556	0.0511286	0.0843563
macrophage chemotaxis	cellular process	0.0555556	0.0511286	0.0843563
cellular response to fluid shear stress	response to stimulus	0.0555556	0.0511286	0.0843563
prostaglandin biosynthetic process	cellular process	0.0526316	0.0538924	0.0877121
digestive tract morphogenesis	developmental process	0.0526316	0.0538924	0.0877121
negative regulation of peptidyl-tyrosine phosphorylation	cellular process	0.0526316	0.0538924	0.0877121
regulation of DNA-binding transcription factor activity	biological regulation	0.0526316	0.0538924	0.0877121
killing by host of symbiont cells	multi-organism process	0.0526316	0.0538924	0.0877121
negative regulation of cell cycle arrest	biological regulation	0.0526316	0.0538924	0.0877121
negative regulation of peptidase activity	biological regulation	0.0152672	0.0558407	0.090562
regulation of calcium ion-dependent exocytosis	biological regulation	0.05	0.0566484	0.090562
regulation of ossification	multicellular organismal process	0.05	0.0566484	0.090562
cellular response to hepatocyte growth factor stimulus	cellular process	0.05	0.0566484	0.090562
negative regulation of nitric oxide biosynthetic process	biological regulation	0.05	0.0566484	0.090562
regulation of innate immune response	biological regulation	0.05	0.0566484	0.090562
cellular response to estrogen stimulus	cellular process	0.05	0.0566484	0.090562
positive regulation of T cell migration	biological regulation	0.05	0.0566484	0.090562
nucleoside metabolic process	cellular process	0.047619	0.0593964	0.0937085
thyroid hormone metabolic process	biological regulation	0.047619	0.0593964	0.0937085
positive regulation of macrophage activation	biological regulation	0.047619	0.0593964	0.0937085
positive regulation of glycolytic process	biological regulation	0.047619	0.0593964	0.0937085
eosinophil chemotaxis	cellular process	0.047619	0.0593964	0.0937085
positive regulation of cell migration involved in sprouting angiogenesis	biological regulation	0.047619	0.0593964	0.0937085
lipid transport	localization	0.0144928	0.0612046	0.0961406
negative regulation of cell growth	cellular component organization or biogenesis	0.0144928	0.0612046	0.0961406
cell-substrate adhesion	biological adhesion	0.0454545	0.0621365	0.0965527
response to ATP	response to stimulus	0.0454545	0.0621365	0.0965527
negative regulation of innate immune response	biological regulation	0.0454545	0.0621365	0.0965527
leukocyte tethering or rolling	biological adhesion	0.0454545	0.0621365	0.0965527
positive regulation of calcium ion import	localization	0.0454545	0.0621365	0.0965527
negative regulation of systemic arterial blood pressure	biological regulation	0.0434783	0.0648688	0.0986718
phospholipid catabolic process	cellular process	0.0434783	0.0648688	0.0986718
response to muscle activity	response to stimulus	0.0434783	0.0648688	0.0986718
cGMP-mediated signaling	biological regulation	0.0434783	0.0648688	0.0986718
leukocyte chemotaxis	immune system process	0.0434783	0.0648688	0.0986718
positive regulation of interleukin-17 production	multicellular organismal process	0.0434783	0.0648688	0.0986718
estrous cycle	multicellular organismal process	0.0434783	0.0648688	0.0986718
detection of mechanical stimulus involved in sensory perception of pain	multicellular organismal process	0.0434783	0.0648688	0.0986718
positive regulation of sprouting angiogenesis	developmental process	0.0434783	0.0648688	0.0986718
positive regulation of endothelial cell apoptotic process	biological regulation	0.0434783	0.0648688	0.0986718
immune system process	immune system process	0.00764818	0.0657165	0.0997507
response to oxidative stress	response to stimulus	0.0136986	0.0675416	0.100692
response to xenobiotic stimulus	response to stimulus	0.0136986	0.0675416	0.100692
cytolysis	cellular process	0.0416667	0.0675933	0.100692
negative regulation of B cell proliferation	biological regulation	0.0416667	0.0675933	0.100692
positive regulation of interferon-alpha production	biological regulation	0.0416667	0.0675933	0.100692
cell adhesion mediated by integrin	biological adhesion	0.0416667	0.0675933	0.100692
non-canonical Wnt signaling pathway	biological regulation	0.0416667	0.0675933	0.100692
regulation of neurotransmitter secretion	localization	0.0416667	0.0675933	0.100692
positive regulation of monocyte chemotaxis	biological regulation	0.0416667	0.0675933	0.100692
neuron migration	cellular process	0.0136054	0.0683486	0.101607
positive regulation of macrophage chemotaxis	biological regulation	0.04	0.07031	0.10388
negative regulation of T cell activation	cellular process	0.04	0.07031	0.10388
negative regulation of type I interferon-mediated signaling pathway	biological regulation	0.04	0.07031	0.10388
defense response	response to stimulus	0.0128205	0.0757539	0.110341
regulation of metabolic process	biological regulation	0.037037	0.07572	0.110341
positive regulation of activated T cell proliferation	biological adhesion	0.037037	0.07572	0.110341
positive regulation of receptor-mediated endocytosis	positive regulation of biological process	0.037037	0.07572	0.110341
defense response to Gram-positive bacterium	multi-organism process	0.0128205	0.0757539	0.110341
positive regulation of wound healing	biological regulation	0.037037	0.07572	0.110341
negative regulation of NIK/NF-kappaB signaling	biological regulation	0.037037	0.07572	0.110341
cell projection assembly	cellular component organization or biogenesis	0.0357143	0.0784134	0.113526
negative regulation of interleukin-2 production	biological regulation	0.0357143	0.0784134	0.113526
negative regulation of cyclin-dependent protein serine/threonine kinase activity	biological regulation	0.0357143	0.0784134	0.113526
response to organic cyclic compound	response to stimulus	0.0125	0.0791243	0.114326
microglial cell activation	cellular process	0.0344828	0.0810991	0.115787
positive regulation of neuroblast proliferation	biological regulation	0.0344828	0.0810991	0.115787
regulation of dopamine secretion	cellular process	0.0344828	0.0810991	0.115787
positive regulation of bone resorption	biological regulation	0.0344828	0.0810991	0.115787
dopaminergic neuron differentiation	cellular process	0.0344828	0.0810991	0.115787
RNA phosphodiester bond hydrolysis, exonucleolytic	metabolic process	0.0344828	0.0810991	0.115787
outflow tract septum morphogenesis	developmental process	0.0333333	0.083777	0.118438
cellular response to vascular endothelial growth factor stimulus	response to stimulus	0.0333333	0.083777	0.118438
cellular response to platelet-derived growth factor stimulus	cellular process	0.0333333	0.083777	0.118438
focal adhesion assembly	biological adhesion	0.0333333	0.083777	0.118438
positive regulation of neutrophil chemotaxis	biological regulation	0.0333333	0.083777	0.118438
organic anion transport	localization	0.0322581	0.0864473	0.119862
calcium ion regulated exocytosis	cellular process	0.0322581	0.0864473	0.119862
negative regulation of ossification	multicellular organismal process	0.0322581	0.0864473	0.119862
negative regulation of interleukin-1 beta production	multicellular organismal process	0.0322581	0.0864473	0.119862
cellular response to fibroblast growth factor stimulus	response to stimulus	0.0322581	0.0864473	0.119862
negative regulation of osteoclast differentiation	biological regulation	0.0322581	0.0864473	0.119862
protein K63-linked deubiquitination	cellular process	0.0322581	0.0864473	0.119862
positive regulation of release of cytochrome c from mitochondria	biological regulation	0.0322581	0.0864473	0.119862
positive regulation of p38MAPK cascade	cellular process	0.0322581	0.0864473	0.119862
negative regulation of intrinsic apoptotic signaling pathway	biological regulation	0.0322581	0.0864473	0.119862
positive regulation of immunoglobulin production	biological regulation	0.03125	0.08911	0.121913
GPI anchor biosynthetic process	cellular process	0.03125	0.08911	0.121913
cell surface receptor signaling pathway	biological regulation	0.0116959	0.0886287	0.121913
positive regulation of macroautophagy	biological regulation	0.03125	0.08911	0.121913
regulation of angiogenesis	developmental process	0.03125	0.08911	0.121913
positive regulation of mitotic nuclear division	biological regulation	0.03125	0.08911	0.121913
lymph node development	developmental process	0.03125	0.08911	0.121913
negative regulation of epithelial to mesenchymal transition	biological regulation	0.030303	0.091765	0.124366
positive regulation of peptidyl-threonine phosphorylation	biological regulation	0.030303	0.091765	0.124366
biomineral tissue development	developmental process	0.030303	0.091765	0.124366
protein K48-linked deubiquitination	cellular process	0.030303	0.091765	0.124366
positive regulation of extrinsic apoptotic signaling pathway	positive regulation of biological process	0.030303	0.091765	0.124366
cytokine production	multicellular organismal process	0.0294118	0.0944124	0.126527
positive regulation of defense response to virus by host	biological regulation	0.0294118	0.0944124	0.126527
cell aging	cellular process	0.0294118	0.0944124	0.126527
positive regulation of natural killer cell mediated cytotoxicity	biological regulation	0.0294118	0.0944124	0.126527
triglyceride homeostasis	biological regulation	0.0294118	0.0944124	0.126527
DNA biosynthetic process	metabolic process	0.0294118	0.0944124	0.126527
cell proliferation	cell proliferation	0.011236	0.0948464	0.126872
positive regulation of neuron projection development	biological regulation	0.0111732	0.0957448	0.127837
positive regulation of innate immune response	biological regulation	0.0285714	0.0970522	0.129105
negative regulation of gluconeogenesis	biological regulation	0.0285714	0.0970522	0.129105
positive regulation of cytosolic calcium ion concentration	biological regulation	0.0110497	0.0975491	0.129526
monocyte chemotaxis	cellular process	0.0277778	0.0996844	0.129968
motor neuron axon guidance	cellular component organization or biogenesis	0.0277778	0.0996844	0.129968
response to radiation	response to stimulus	0.0277778	0.0996844	0.129968
calcium-dependent cell-cell adhesion via plasma membrane cell adhesion molecules	biological adhesion	0.0277778	0.0996844	0.129968
regulation of endocytosis	biological regulation	0.0277778	0.0996844	0.129968
response to tumor necrosis factor	response to stimulus	0.0277778	0.0996844	0.129968
negative regulation of DNA binding	biological regulation	0.0277778	0.0996844	0.129968
mRNA stabilization	biological regulation	0.0277778	0.0996844	0.129968
bone morphogenesis	developmental process	0.0277778	0.0996844	0.129968
positive regulation of vascular smooth muscle cell proliferation	biological regulation	0.0277778	0.0996844	0.129968
positive regulation of mitotic cell cycle	biological regulation	0.027027	0.102309	0.13291
positive regulation of release of sequestered calcium ion into cytosol	biological regulation	0.027027	0.102309	0.13291
axon guidance	cellular component organization or biogenesis	0.010582	0.104862	0.134612
cell death	cellular process	0.0263158	0.104926	0.134612
negative regulation of endopeptidase activity	cellular process	0.010582	0.104862	0.134612
positive regulation of apoptotic process	biological regulation	0.00769231	0.104737	0.134612
positive regulation of DNA replication	biological regulation	0.0263158	0.104926	0.134612
homeostasis of number of cells	biological regulation	0.0263158	0.104926	0.134612
regulation of synapse organization	biological regulation	0.0263158	0.104926	0.134612
acute-phase response	response to stimulus	0.025641	0.107536	0.136743
pancreas development	developmental process	0.025641	0.107536	0.136743
negative regulation of insulin secretion	biological regulation	0.025641	0.107536	0.136743
brown fat cell differentiation	cellular process	0.025641	0.107536	0.136743
semaphorin-plexin signaling pathway	biological regulation	0.025641	0.107536	0.136743
defense response to bacterium	multi-organism process	0.0103627	0.108574	0.13782
cellular response to reactive oxygen species	cellular process	0.025	0.110138	0.139071
cellular response to BMP stimulus	cellular process	0.025	0.110138	0.139071
negative regulation of apoptotic signaling pathway	biological regulation	0.025	0.110138	0.139071
negative regulation of interferon-gamma production	regulation of biological process	0.0243902	0.112733	0.141851
actin filament bundle assembly	cellular component organization or biogenesis	0.0243902	0.112733	0.141851
metabolic process	metabolic process	0.010101	0.113263	0.142269
aging	developmental process	0.0100503	0.114207	0.142957
positive regulation of MAPK cascade	biological regulation	0.0100503	0.114207	0.142957
zymogen activation	metabolic process	0.0238095	0.11532	0.143602
positive regulation of smoothened signaling pathway	regulation of biological process	0.0238095	0.11532	0.143602
response to antibiotic	response to stimulus	0.0238095	0.11532	0.143602
endosome organization	cellular component organization or biogenesis	0.0232558	0.1179	0.146058
positive regulation of phosphorylation	biological regulation	0.0232558	0.1179	0.146058
negative chemotaxis	locomotion	0.0232558	0.1179	0.146058
positive regulation of interleukin-10 production	multicellular organismal process	0.0227273	0.120472	0.147974
response to nicotine	response to stimulus	0.0227273	0.120472	0.147974
positive regulation of glucose import	biological regulation	0.0227273	0.120472	0.147974
membrane fusion	cellular process	0.0227273	0.120472	0.147974
positive regulation of substrate adhesion-dependent cell spreading	biological adhesion	0.0227273	0.120472	0.147974
regulation of neuron projection development	biological regulation	0.0222222	0.123038	0.150102
inorganic anion transport	localization	0.0222222	0.123038	0.150102
positive regulation of B cell proliferation	biological regulation	0.0222222	0.123038	0.150102
somatic stem cell population maintenance	developmental process	0.0222222	0.123038	0.150102
positive regulation of cell cycle	cellular process	0.0217391	0.125595	0.152963
positive regulation of epithelial to mesenchymal transition	biological regulation	0.0212766	0.128146	0.155806
cellular response to cytokine stimulus	response to stimulus	0.0208333	0.130689	0.158631
adenylate cyclase-inhibiting G protein-coupled receptor signaling pathway	biological regulation	0.0204082	0.133225	0.160359
positive regulation of cell-substrate adhesion	biological adhesion	0.0204082	0.133225	0.160359
negative regulation of I-kappaB kinase/NF-kappaB signaling	biological regulation	0.0204082	0.133225	0.160359
establishment of protein localization	localization	0.0204082	0.133225	0.160359
regulation of sensory perception of pain	regulation of biological process	0.0204082	0.133225	0.160359
negative regulation of cell proliferation	cell proliferation	0.00688073	0.133739	0.160709
positive regulation of JAK-STAT cascade	positive regulation of biological process	0.02	0.135753	0.162858
ureteric bud development	developmental process	0.0196078	0.138274	0.165059
neural crest cell migration	cellular process	0.0196078	0.138274	0.165059
cellular response to glucose starvation	cellular process	0.0196078	0.138274	0.165059
regulation of cell adhesion	biological adhesion	0.0192308	0.140788	0.167506
cellular response to virus	multi-organism process	0.0192308	0.140788	0.167506
neural tube development	multicellular organismal process	0.0188679	0.143295	0.169927
cellular response to heat	cellular process	0.0188679	0.143295	0.169927
placenta development	developmental process	0.0185185	0.145795	0.172608
cellular response to xenobiotic stimulus	response to stimulus	0.0181818	0.148287	0.175271
somitogenesis	developmental process	0.0178571	0.150773	0.177336
dendrite development	cellular component organization or biogenesis	0.0178571	0.150773	0.177336
lung alveolus development	developmental process	0.0178571	0.150773	0.177336
embryo implantation	developmental process	0.0175439	0.153251	0.179957
sphingolipid metabolic process	cellular process	0.0172414	0.155722	0.18197
negative regulation of Wnt signaling pathway	negative regulation of biological process	0.0172414	0.155722	0.18197
negative regulation of protein ubiquitination	cellular process	0.0172414	0.155722	0.18197
response to ischemia	response to stimulus	0.0169492	0.158186	0.184252
intrinsic apoptotic signaling pathway in response to DNA damage	biological regulation	0.0169492	0.158186	0.184252
response to activity	response to stimulus	0.016129	0.165535	0.192502
positive regulation of interleukin-8 production	multicellular organismal process	0.015873	0.167971	0.19502
response to hydrogen peroxide	response to stimulus	0.015625	0.1704	0.197205
long-term synaptic potentiation	cellular process	0.015625	0.1704	0.197205
mammary gland development	developmental process	0.0153846	0.172822	0.199687
positive regulation of GTPase activity	biological regulation	0.00772201	0.173992	0.200717
endosomal transport	localization	0.0151515	0.175237	0.201508
protein K48-linked ubiquitination	cellular process	0.0151515	0.175237	0.201508
insulin receptor signaling pathway	biological regulation	0.0149254	0.177645	0.203952
positive regulation of NIK/NF-kappaB signaling	biological regulation	0.0144928	0.18244	0.209124
innate immune response	immune system process	0.00590551	0.183901	0.210464
positive regulation of pri-miRNA transcription by RNA polymerase II	metabolic process	0.0142857	0.184827	0.211189
regulation of circadian rhythm	biological regulation	0.0140845	0.187207	0.213571
response to estrogen	response to stimulus	0.0135135	0.194308	0.221321
vasculogenesis	cellular process	0.0133333	0.196661	0.223295
circadian regulation of gene expression	biological regulation	0.0133333	0.196661	0.223295
blood vessel development	developmental process	0.0126582	0.206006	0.232442
regulation of blood pressure	biological regulation	0.0126582	0.206006	0.232442
positive regulation of protein catabolic process	biological regulation	0.0126582	0.206006	0.232442
canonical Wnt signaling pathway	cellular process	0.0126582	0.206006	0.232442
positive regulation of epithelial cell proliferation	biological regulation	0.0125	0.208326	0.233961
negative regulation of epithelial cell proliferation	cell proliferation	0.0125	0.208326	0.233961
cellular response to mechanical stimulus	cellular process	0.0125	0.208326	0.233961
negative regulation of NF-kappaB transcription factor activity	biological regulation	0.0123457	0.210639	0.235824
positive regulation of interferon-gamma production	biological regulation	0.0123457	0.210639	0.235824
positive regulation of endothelial cell proliferation	cell proliferation	0.0121951	0.212945	0.2373
positive regulation of protein ubiquitination	cellular process	0.0121951	0.212945	0.2373
response to glucocorticoid	response to stimulus	0.0121951	0.212945	0.2373
protein deubiquitination	cellular process	0.0117647	0.219824	0.244212
cellular response to drug	cellular process	0.0117647	0.219824	0.244212
negative regulation of DNA-binding transcription factor activity	biological regulation	0.0116279	0.222104	0.246365
heart development	developmental process	0.00655738	0.222607	0.246543
response to insulin	response to stimulus	0.0114943	0.224378	0.247743
cellular response to organic cyclic compound	cellular process	0.0114943	0.224378	0.247743
osteoblast differentiation	cellular process	0.0111111	0.231158	0.254451
cellular response to calcium ion	cellular process	0.0111111	0.231158	0.254451
hemopoiesis	immune system process	0.010989	0.233406	0.256533
response to peptide hormone	response to stimulus	0.0107527	0.237881	0.259867
positive regulation of translation	biological regulation	0.0107527	0.237881	0.259867
protein-containing complex assembly	cellular component organization or biogenesis	0.0107527	0.237881	0.259867
proton transmembrane transport	localization	0.0107527	0.237881	0.259867
positive regulation of gene expression	biological regulation	0.00515464	0.239811	0.261579
modulation of chemical synaptic transmission	cellular process	0.0103093	0.246754	0.268746
neural tube closure	developmental process	0.00980392	0.257704	0.279826
negative regulation of angiogenesis	biological regulation	0.00980392	0.257704	0.279826
circadian rhythm	rhythmic process	0.00970874	0.259875	0.281759
protein import into nucleus	localization	0.00952381	0.264198	0.285587
negative regulation of cell death	biological regulation	0.00952381	0.264198	0.285587
cell morphogenesis	cellular component organization or biogenesis	0.00917431	0.27277	0.293972
neuropeptide signaling pathway	biological regulation	0.00917431	0.27277	0.293972
ossification	multicellular organismal process	0.00909091	0.274898	0.29567
apoptotic process	cellular process	0.00478469	0.275166	0.29567
hematopoietic progenitor cell differentiation	cellular process	0.00900901	0.277019	0.296777
positive regulation of canonical Wnt signaling pathway	biological regulation	0.00900901	0.277019	0.296777
skeletal system development	developmental process	0.00862069	0.287536	0.306676
protein folding	cellular process	0.00862069	0.287536	0.306676
response to organic substance	response to stimulus	0.00862069	0.287536	0.306676
female pregnancy	multi-organism process	0.00854701	0.289621	0.308444
regulation of cell migration	biological regulation	0.00847458	0.2917	0.3102
positive regulation of peptidyl-tyrosine phosphorylation	biological regulation	0.00840336	0.293773	0.311945
Notch signaling pathway	regulation of biological process	0.00833333	0.29584	0.313678
anterior/posterior pattern specification	developmental process	0.00775194	0.31418	0.332634
cellular response to leukemia inhibitory factor	cellular process	0.00769231	0.316188	0.334269
positive regulation of DNA-binding transcription factor activity	biological regulation	0.00757576	0.320188	0.338002
positive regulation of transcription by RNA polymerase II	biological regulation	0.00387898	0.320955	0.338317
male gonad development	developmental process	0.00729927	0.330086	0.347434
negative regulation of canonical Wnt signaling pathway	cellular process	0.00724638	0.332049	0.34899
negative regulation of catalytic activity	biological regulation	0.00719424	0.334006	0.350536
regulation of gene expression	metabolic process	0.00478469	0.344214	0.360725
cytoskeleton organization	cellular component organization or biogenesis	0.00689655	0.34563	0.361682
peptidyl-tyrosine phosphorylation	cellular process	0.00680272	0.34946	0.36516
positive regulation of I-kappaB kinase/NF-kappaB signaling	biological regulation	0.00675676	0.351367	0.366621
rhythmic process	rhythmic process	0.00632911	0.370135	0.385647
glucose homeostasis	biological regulation	0.00588235	0.391953	0.40779
protein glycosylation	cellular process	0.00568182	0.402582	0.418244
dephosphorylation	cellular process	0.00555556	0.409566	0.424888
kidney development	developmental process	0.00531915	0.423294	0.437869
methylation	metabolic process	0.00531915	0.423294	0.437869
actin cytoskeleton organization	cellular component organization or biogenesis	0.00497512	0.444936	0.459597
regulation of apoptotic process	biological regulation	0.00490196	0.449815	0.463973
Wnt signaling pathway	regulation of biological process	0.00452489	0.47668	0.490981
lipid metabolic process	metabolic process	0.0034965	0.498938	0.513173
vesicle-mediated transport	localization	0.0037594	0.541722	0.556384
ion transport	localization	0.00315457	0.554642	0.568843
regulation of cell cycle	biological regulation	0.00358423	0.558984	0.572483
brain development	developmental process	0.0035461	0.562876	0.575651
negative regulation of transcription by RNA polymerase II	biological regulation	0.00298805	0.564673	0.57667
signal transduction	biological regulation	0.00282486	0.593009	0.604751
negative regulation of transcription, DNA-templated	biological regulation	0.00285714	0.60911	0.620294
positive regulation of transcription, DNA-templated	biological regulation	0.00266312	0.647718	0.658681
intracellular signal transduction	biological regulation	0.00220751	0.736832	0.748247
nervous system development	developmental process	0.0021645	0.743797	0.754259
regulation of catalytic activity	biological regulation	0.00201207	0.769204	0.778927
spermatogenesis	multi-organism process	0.00195312	0.779319	0.788063
cell differentiation	cellular process	0.00195312	0.805853	0.813754
transmembrane transport	localization	0.00174825	0.815596	0.822441
protein ubiquitination	cellular process	0.00172117	0.820506	0.826236
multicellular organism development	developmental process	0.00177462	0.847138	0.851864
phosphorylation	metabolic process	0.00144092	0.872223	0.875867
G protein-coupled receptor signaling pathway	biological regulation	0.00147565	0.943573	0.946198
regulation of transcription, DNA-templated	cellular process	0.000689655	0.987501	0.988872
biological_process	biological_process	0.00101557	0.994394	0.994394
