# Supplementary material for: Breast cancer colonization by Malassezia globosa accelerates tumor growth
Source: mBio. 2024 Sep 5;15(10):e01993-24. doi: 10.1128/mbio.01993-24 (PMC11481877; doi:10.1128/mbio.01993-24)
Supplement: Table S4 — Estimation matrix of immune infiltrates. [file mbio.01993-24-s0010.xlsx]

## Sheet: Sheet1
Supplementary Table 4
The estimation matrix of immune infiltrates
cell_type	VEH	Mglobosa
B cell_TIMER	0.0984079	0.10091
T cell CD4+_TIMER	0.102886	0.107316
T cell CD8+_TIMER	0.228285	0.225326
Neutrophil_TIMER	0.121871	0.12447
Macrophage_TIMER	0.0528219	0.0628409
Myeloid dendritic cell_TIMER	0.500256	0.483153
B cell naive_CIBERSORT	0.134024	0.0376621
B cell memory_CIBERSORT	0	0
B cell plasma_CIBERSORT	0	0
T cell CD8+_CIBERSORT	0.0102631	0.0514832
T cell CD4+ naive_CIBERSORT	0	0.0146079
T cell CD4+ memory resting_CIBERSORT	0	0
T cell CD4+ memory activated_CIBERSORT	0	0.082653
T cell follicular helper_CIBERSORT	0.0140436	0.00809373
T cell regulatory (Tregs)_CIBERSORT	0	0
T cell gamma delta_CIBERSORT	0.0367907	0.00575682
NK cell resting_CIBERSORT	0.0409789	0.0584394
NK cell activated_CIBERSORT	0.0275608	0
Monocyte_CIBERSORT	0	0
Macrophage M0_CIBERSORT	0.138538	0.138327
Macrophage M1_CIBERSORT	0.0590413	0.0506026
Macrophage M2_CIBERSORT	0.357912	0.498689
Myeloid dendritic cell resting_CIBERSORT	0.101022	0
Myeloid dendritic cell activated_CIBERSORT	0	0
Mast cell activated_CIBERSORT	0.0222116	0.0355123
Mast cell resting_CIBERSORT	0.0191256	0
Eosinophil_CIBERSORT	0	0
Neutrophil_CIBERSORT	0.038488	0.018173
B cell naive_CIBERSORT-ABS	0.0446112	0.0107356
B cell memory_CIBERSORT-ABS	0	0
B cell plasma_CIBERSORT-ABS	0	0
T cell CD8+_CIBERSORT-ABS	0.00341617	0.0146753
T cell CD4+ naive_CIBERSORT-ABS	0	0.00416397
T cell CD4+ memory resting_CIBERSORT-ABS	0	0
T cell CD4+ memory activated_CIBERSORT-ABS	0	0.0235602
T cell follicular helper_CIBERSORT-ABS	0.00467453	0.00230712
T cell regulatory (Tregs)_CIBERSORT-ABS	0	0
T cell gamma delta_CIBERSORT-ABS	0.0122461	0.00164098
NK cell resting_CIBERSORT-ABS	0.0136402	0.0166581
NK cell activated_CIBERSORT-ABS	0.00917387	0
Monocyte_CIBERSORT-ABS	0	0
Macrophage M0_CIBERSORT-ABS	0.0461136	0.0394301
Macrophage M1_CIBERSORT-ABS	0.0196525	0.0144243
Macrophage M2_CIBERSORT-ABS	0.119135	0.142151
Myeloid dendritic cell resting_CIBERSORT-ABS	0.0336262	0
Myeloid dendritic cell activated_CIBERSORT-ABS	0	0
Mast cell activated_CIBERSORT-ABS	0.00739334	0.0101228
Mast cell resting_CIBERSORT-ABS	0.00636613	0
Eosinophil_CIBERSORT-ABS	0	0
Neutrophil_CIBERSORT-ABS	0.0128111	0.0051802
B cell_QUANTISEQ	0.00540123	0.0101259
Macrophage M1_QUANTISEQ	0.00537727	0.00452936
Macrophage M2_QUANTISEQ	0.0635198	0.0831807
Monocyte_QUANTISEQ	0	0
Neutrophil_QUANTISEQ	0.0460364	0.0315019
NK cell_QUANTISEQ	0.0205733	0.0222101
T cell CD4+ (non-regulatory)_QUANTISEQ	0	0
T cell CD8+_QUANTISEQ	0.0102511	0.00678082
T cell regulatory (Tregs)_QUANTISEQ	0.0166858	0.0175272
Myeloid dendritic cell_QUANTISEQ	0.00130502	0.0127063
uncharacterized cell_QUANTISEQ	0.83085	0.811438
Myeloid dendritic cell activated_XCELL	4.84111e-20	0
B cell_XCELL	1.25873e-20	0.000577597
T cell CD4+ memory_XCELL	4.24049e-05	5.16847e-22
T cell CD4+ naive_XCELL	0	1.38777e-19
T cell CD4+ (non-regulatory)_XCELL	0	2.84192e-20
T cell CD4+ central memory_XCELL	0	1.23545e-18
T cell CD4+ effector memory_XCELL	5.94381e-20	0.00736765
T cell CD8+ naive_XCELL	5.24151e-22	0.000295629
T cell CD8+_XCELL	2.3235e-20	0
T cell CD8+ central memory_XCELL	0.000114153	0
T cell CD8+ effector memory_XCELL	0	4.28029e-20
Class-switched memory B cell_XCELL	1.54689e-21	0.00129429
Common lymphoid progenitor_XCELL	0	2.6485e-22
Common myeloid progenitor_XCELL	0.000369009	5.87279e-22
Myeloid dendritic cell_XCELL	0	0
Endothelial cell_XCELL	1.12695e-20	6.31522e-05
Eosinophil_XCELL	0.000417935	1.15051e-20
Cancer associated fibroblast_XCELL	2.49736e-20	0
Granulocyte-monocyte progenitor_XCELL	0.00022547	4.30243e-21
Hematopoietic stem cell_XCELL	9.44536e-21	0.00530429
Macrophage_XCELL	1.00691e-19	0.000464006
Macrophage M1_XCELL	0	7.37291e-20
Macrophage M2_XCELL	0	0.000277877
Mast cell_XCELL	3.87211e-05	6.14498e-21
B cell memory_XCELL	0	0.000838651
Monocyte_XCELL	2.30619e-19	0
B cell naive_XCELL	0	0.000523923
Neutrophil_XCELL	8.79905e-21	0.000104552
NK cell_XCELL	6.02291e-20	3.21019e-19
T cell NK_XCELL	6.54916e-20	0.000204056
Plasmacytoid dendritic cell_XCELL	0	0.000407202
B cell plasma_XCELL	4.13421e-05	0
T cell gamma delta_XCELL	2.40578e-20	0
T cell CD4+ Th1_XCELL	8.06225e-21	1.59517e-19
T cell CD4+ Th2_XCELL	0.00247718	3.04707e-20
T cell regulatory (Tregs)_XCELL	0	0
immune score_XCELL	0.000304437	0.000764104
stroma score_XCELL	0.000115978	3.15761e-05
microenvironment score_XCELL	0.000420415	0.00079568
B cell_EPIC	0.000415679	0.00096275
Cancer associated fibroblast_EPIC	0.0424347	0.0468428
T cell CD4+_EPIC	0.0384179	0.032208
T cell CD8+_EPIC	0.00997166	0.00918979
Endothelial cell_EPIC	0.0418215	0.0397064
Macrophage_EPIC	0.0226158	0.0312122
NK cell_EPIC	0.0106061	0.0121764
uncharacterized cell_EPIC	0.833717	0.827702
T cell_MMCPCOUNTER	4.39	3.93333
T cell CD8+_MMCPCOUNTER	4.84333	3.21
NK cell_MMCPCOUNTER	0.08	0.0833333
B cell_MMCPCOUNTER	0.136667	0.0766667
B cell memory_MMCPCOUNTER	0.0366667	0.0166667
Macrophage/Monocyte_MMCPCOUNTER	30.4733	54.95
Monocyte_MMCPCOUNTER	0.616667	0.556667
Granulocyte_MMCPCOUNTER	2.41333	0.36
Mast cell_MMCPCOUNTER	0.183333	0.0566667
Eosinophil_MMCPCOUNTER	0.98	0.776667
Neutrophil_MMCPCOUNTER	0.256667	0.0666667
Vessels_MMCPCOUNTER	3.05333	3.24667
Lymphoid_MMCPCOUNTER	5.69333	2.88667
Endothelial cell_MMCPCOUNTER	1.03333	1.33
Fibroblast_MMCPCOUNTER	0.55	0.36
